# Supplementary material for: Comprehensive meta-QTL analysis for dissecting the genetic architecture of stripe rust resistance in bread wheat
Source: BMC Genomics. 2023 May 12;24:259. doi: 10.1186/s12864-023-09336-y (PMC10182688; doi:10.1186/s12864-023-09336-y)
Supplement: Supplementary file 1 — Additional file 1: Supplementary Table 1. QTLs utilized in the present study for meta-analysis. Supplementary Table 2. Detailed information on MQTLs identified during the present study. Supplementary Table 3. Singletons detected during the present study. Supplementary Table 4. QTL hotspots detected during the present study. Supplementary Table 5. Validation of MQTLs with significant SNPs or MTAs identified in earlier GWAS. Supplementary Table 6. MQTLs co-localizing with known major rust resistance genes. Supplementary Table 7. Gene models available from hcMQTL regions. Supplementary Table 8. Differentially expressed candidate genes identified within the hcMQTL regions. Supplementary Table 9. Comparison of our study with the study previously published by Jan et al. [54]. Supplementary Table 10. Details on recently identified QTLs and their association with the MQTLs identified during the present study. Supplementary Table 11. Markers available from different genetic maps utilized for the construction of consensus map (shared markers are highlighted with dark red colour). Supplementary Table 12. Summary of genome-wide association studies considered in the current study. [file 12864_2023_9336_MOESM1_ESM.xlsx]

## Sheet: Table S1
Supplementary Table 1: QTLs utilized in the present study for meta-analysis
QTL ID	Chromosome name	Parameter	Cross	Marker interval	Peak position	From (cM)	To (cM)	LOD	R2	Population type	Population size	Method	Pathotypes used	References
Agenbag2012_DS_2A	2A	DS	Yr16DH70 × Palmiet	wPt-733314–wPt-0003	21	0	42	18.8	47.8	RIL	201	CIM	6E16A-, 6E22A-	https://pubmed.ncbi.nlm.nih.gov/22350093/
Agenbag2012_DS_2B	2B	DS	Yr16DH70 × Palmiet	Xgwm102–wPt-664520	24.5	10	39	6.6	10.3	RIL	201	CIM	6E16A-, 6E22A-	https://pubmed.ncbi.nlm.nih.gov/22350093/
Agenbag2012_DS_4B	4B	DS	Yr16DH70 × Palmiet	Xgwm165–Xgwm495	18.5	20	17	7.6	11.7	RIL	201	CIM	6E16A-, 6E22A-	https://pubmed.ncbi.nlm.nih.gov/22350093/
Agenbag2012_DS_5B	5B	DS	Yr16DH70 × Palmiet	wPt-7114–Xbarc74	46.45	40.9	52	3.8	5.7	RIL	201	CIM	6E16A-, 6E22A-	https://pubmed.ncbi.nlm.nih.gov/22350093/
Agenbag2012_DS_6D	6D	DS	Yr16DH70 × Palmiet	Xgwm325–Xbarc175	71	62	80	4.2	7.6	RIL	201	CIM	6E16A-, 6E22A-	https://pubmed.ncbi.nlm.nih.gov/22350093/
Agenbag2014_LAI/RT_2B	2B	LAI, RT	Kariega 9 × Avocet S	Xbarc55–Xwmc344	27.65	25.9	29.4	25.7	22.5	DH	1020	CIM	6E22A+	https://agris.fao.org/agris-search/search.do?recordID=US201500102591
Agenbag2014_LAI/RT_4A	4A	LAI, RT	Kariega 9 × Avocet S	Xbarc78–Xwmc219	154.1	147.3	160.9	26.4	12.9	DH	1020	CIM	6E22A+	https://agris.fao.org/agris-search/search.do?recordID=US201500102591
Ajay2013_DS_1A	1A	DS	Opata 85 × W7984	Xgwm99-XksuE11.1	115.75	111.4	120.1	2.53	8.93	RIL	110	CIM	46S102, 46S103, 46S119	http://www.cropj.com/ajay_7_4_2013_492_499.pdf
Ajay2013_DS_1B	1B	DS	Opata 85 × W7984	Xcdo1189-Xgwm259	88.25	81.4	95.1	2.64	9.79	RIL	110	CIM	46S102, 46S103, 46S120	http://www.cropj.com/ajay_7_4_2013_492_499.pdf
Ajay2013_DS_2A	2A	DS	Opata 85 × W7984	Xbcd152-Xpsr903	71.61	71.1	71.7	9.5	24.3	RIL	110	CIM	46S102, 46S103, 46S121	http://www.cropj.com/ajay_7_4_2013_492_499.pdf
Ajay2013_DS_2B.1	2B	DS	Opata 85 × W7984	Xmwg950-Xtam72	20.51	19.2	21.7	2.67	7.58	RIL	110	CIM	46S102, 46S103, 46S122	http://www.cropj.com/ajay_7_4_2013_492_499.pdf
Ajay2013_DS_2B.2	2B	DS	Opata 85 × W7984	Xgwm630-XksuF11	32.1	29.3	34.9	3.58	10.62	RIL	110	CIM	46S102, 46S103, 46S123	http://www.cropj.com/ajay_7_4_2013_492_499.pdf
Ajay2013_DS_2B.3	2B	DS	Opata 85 × W7984	Xbarc167-Xgwm129	37.31	36	37.7	3.33	10.96	RIL	110	CIM	46S102, 46S103, 46S124	http://www.cropj.com/ajay_7_4_2013_492_499.pdf
Ajay2013_DS_2B.4	2B	DS	Opata 85 × W7984	Xgwm55.1-Xbcd1119	40.25	38.4	42.1	5.19	14.13	RIL	110	CIM	46S102, 46S103, 46S125	http://www.cropj.com/ajay_7_4_2013_492_499.pdf
Ajay2013_DS_3B.1	3B	DS	Opata 85 × W7984	Xfbb166- Xcdo460	17.8	8	27.6	5.46	18.74	RIL	110	CIM	46S102, 46S103, 46S126	http://www.cropj.com/ajay_7_4_2013_492_499.pdf
Ajay2013_DS_3B.2	3B	DS	Opata 85 × W7984	Xgwm566-XksuH7	59.45	50.1	68.8	2.78	6.25	RIL	110	CIM	46S102, 46S103, 46S127	http://www.cropj.com/ajay_7_4_2013_492_499.pdf
Ajay2013_DS_7A	7A	DS	Opata 85 × W7984	Xbarc121 -Xfba354	79.3	76.8	81.8	4.21	12.1	RIL	110	CIM	46S102, 46S103, 46S128	http://www.cropj.com/ajay_7_4_2013_492_499.pdf
Ajay2013_DS_7B	7B	DS	Opata 85 × W7984	Xfbb67-XksuD2.2	86.51	71	101.6	3.07	9.14	RIL	110	CIM	46S102, 46S103, 46S129	http://www.cropj.com/ajay_7_4_2013_492_499.pdf
Ajay2013_DS_7D	7D	DS	Opata 85 × W7984	Xbarc154-Xbarc352	22	18	26	5.04	13.32	RIL	110	CIM	46S102, 46S103, 46S130	http://www.cropj.com/ajay_7_4_2013_492_499.pdf
Bansal2013_DS_2A	2A	DS	Wollaroi × Bansi	wPt-7285–wPt-1722	11.15	7.9	14.4	3.4	12	RIL	92	CIM	134 E16A+, 134 E16A+Yr17+, 134 E16A+J+T+	https://link.springer.com/article/10.1007/s11032-013-9933-x
Bansal2013_DS_3B	3B	DS	Wollaroi × Bansi	wPt-7454–wPt-2698	127.7	120	135.4	9.74	35	RIL	92	CIM	134 E16A+, 134 E16A+Yr17+, 134 E16A+J+T+	https://link.springer.com/article/10.1007/s11032-013-9933-x
Bansal2013_DS_5B	5B	DS	Wollaroi × Bansi	barc0142–wPt-0837	105	72.2	137.8	2.71	9	RIL	92	CIM	134 E16A+, 134 E16A+Yr17+, 134 E16A+J+T+	https://link.springer.com/article/10.1007/s11032-013-9933-x
Baranwal2021_DS_1B	1B	DS	Aus26670/Avocet ‘S’	SNP1Lr46G22-scaffold5194(TaGBSv2-2-734_2005054)	206.8	199.91	213.69	10.62	31.1	RIL	123	CIM	134 E16A + Yr17 + Yr27 +, 110 E + 143A, N18E237AYr17+ Yr33 +	https://link.springer.com/article/10.1007/s10681-022-03111-y
Baranwal2021_DS_5A	5A	DS	Aus26670/Avocet ‘S’	scaffold8785(TaGBSv2-4118_1393483)-scaffold6158(TaGBSv2-10230_2757478)	200.49	176.15	224.82	3.93	7.2	RIL	123	CIM	134 E16A + Yr17 + Yr27 +, 110 E + 143A, N18E237AYr17+ Yr33 +	https://link.springer.com/article/10.1007/s10681-022-03111-y
Baranwal2021_DS_5B	5B	DS	Aus26670/Avocet ‘S’	scaffold47994(TaGBSv2-5067_305932)-scaffold16984(TaGBSv2-5075_355016)	4.01	0	21	8.15	16.5	RIL	123	CIM	134 E16A + Yr17 + Yr27 +, 110 E + 143A, N18E237AYr17+ Yr33 +	https://link.springer.com/article/10.1007/s10681-022-03111-y
Baranwal2021_DS_6D	6D	DS	Aus26670/Avocet ‘S’	scaffold6791(TaGBSv2-3828_19303153)-scaffold34444-3(TaGBSv2-2915_7865369)	184.13	180	190	3.75	7.1	RIL	123	CIM	134 E16A + Yr17 + Yr27 +, 110 E + 143A, N18E237AYr17+ Yr33 +	https://link.springer.com/article/10.1007/s10681-022-03111-y
Bariana2010_SR_1A	1A	SR	Kukri x Janz	wPt-9592-wmc312	79.65	72.3	87	3	7	DH	180	CIM	110 E143A+ and 134 E16A+	https://link.springer.com/article/10.1007/s11032-013-9933-x	SR= STRIPE RUST RESPONSE
Bariana2010_SR_1B	1B	SR	Kukri x Janz	wPt-4129-wPt-2526	163.05	125.8	200.3	3.1	6	DH	180	CIM	111 E143A+ and 134 E16A+	https://link.springer.com/article/10.1007/s11032-013-9933-x
Bariana2010_SR_2A	2A	SR	Kukri x Janz	wPt-0003-wPt-3114	24.95	0	49.9	4.1	15	DH	180	CIM	130 E143A+ and 134 E16A+	https://link.springer.com/article/10.1007/s11032-013-9933-x
Bariana2010_SR_3B	3B	SR	Kukri x Janz	wPt-8238-wPt-6973	37.9	21.1	54.7	2.6	5	DH	180	CIM	131 E143A+ and 134 E16A+	https://link.springer.com/article/10.1007/s11032-013-9933-x
Bariana2010_SR_5B	5B	SR	Kukri x Janz	wPt-1733-wPt-2707	88.85	84.3	93.4	3.3	8	DH	180	CIM	116 E143A+ and 134 E16A+	https://link.springer.com/article/10.1007/s11032-013-9933-x
Bariana2010_SR_6B.1	6B	SR	Kukri x Janz	gwm132-gwm644	62	50.1	73.9	2.9	8	DH	180	CIM	117 E143A+ and 134 E16A+	https://link.springer.com/article/10.1007/s11032-013-9933-x
Bariana2010_SR_6B.2	6B	SR	Kukri x Janz	wPt-1700-gwm644	59.9	59.9	65	2.5	6	DH	180	CIM	122 E143A+ and 134 E16A+	https://link.springer.com/article/10.1007/s11032-013-9933-x
Bariana2010_SR_6B.3	6B	SR	Kukri x Janz	gwm132-gwm644	62	50.1	73.9	2.7	4	DH	180	CIM	127 E143A+ and 134 E16A+	https://link.springer.com/article/10.1007/s11032-013-9933-x
Bariana2010_SR_7B	7B	SR	Kukri x Janz	wPt-1553-wPt-6156	58.25	37.8	78.7	2.9	9	DH	180	CIM	138 E143A+ and 134 E16A+	https://link.springer.com/article/10.1007/s11032-013-9933-x
Bariana2010_SR_7D	7D	SR	Kukri x Janz	wPt-0366-wPt-4115	63.65	30	97.3	6.8	19	DH	180	CIM	135 E143A+ and 134 E16A+	https://link.springer.com/article/10.1007/s11032-013-9933-x
Bemister2019_SR_3A	3A	SR	Peace × Carberry	3A_s3948706 - 3A_d1103494	70	66.5	72.5	3.4	6	RIL	208	ICIM-ADD	AB50-2 and AB7-2	https://acsess.onlinelibrary.wiley.com/doi/abs/10.2135/cropsci2018.05.0348
Bemister2019_SR_4B	4B	SR	Peace × Carberry	4B_d1111841 - 4B_d1087899	21	20.5	21.5	7.9	16	RIL	208	ICIM-ADD	AB50-2 and AB7-2	https://acsess.onlinelibrary.wiley.com/doi/abs/10.2135/cropsci2018.05.0348
Bin2012_DS_2BS	2BS	DS	Ibis × Huixianhong	Xgwm148-Xwmc360	14.5	1	28	9.66	29.9	F3 lines	237	ICIM	CYR29, CYR31, CYR32, CYR33, Shui4, Shui5, Hy8, CYR31, CYR32, CYR33, Shui4, Shui6, HY6, and Hy7	https://agris.fao.org/agris-search/search.do?recordID=CN2013000820
Bin2012_DS_6BS	6BS	DS	Ibis × Huixianhong	Xwmc487-Xgwm768	7.75	1	14.5	2.47	4.1	F3 lines	237	ICIM	CYR29, CYR31, CYR32, CYR33, Shui4, Shui5, Hy8, CYR31, CYR32, CYR33, Shui4, Shui6, HY6, and Hy8	https://agris.fao.org/agris-search/search.do?recordID=CN2013000820
Bokore2017-p1_DS/AUDPC_1B	1B	DS,AUDPC	Vesper × Lillian	BobWhite_c40868_120 - wsnp_Ra_c53181_56932563	157.45	151.3	163.6	4.8	7.6	DH	360	MQM	NA	https://link.springer.com/article/10.1007/s00122-017-2980-7
Bokore2017-p1_DS/IR_4B	4B	DS,IR	Vesper × Lillian	BS00056495_51 - Tdurum_contig27799_114	0.2	0	0.4	3.1	5.9	DH	360	MQM	NA	https://link.springer.com/article/10.1007/s00122-017-2980-7
Bokore2017-p1_DS/AUDPC_5A	5A	DS,AUDPC	Vesper × Lillian	CAP11_c2623_196 - BS00022838_51	20.55	20.1	21	4	6.4	DH	360	MQM	NA	https://link.springer.com/article/10.1007/s00122-017-2980-7
Bokore2017-p1_DS/AUDPC_6B	6B	DS,AUDPC	Vesper × Lillian	wsnp_Ex_c12577_20022294-IACX11060	85.9	84.2	87.6	19.2	33	DH	360	MQM	NA	https://link.springer.com/article/10.1007/s00122-017-2980-7
Bokore2017-p1_DS_7D	7D	DS	Vesper × Lillian	BobWhite_c40479_283-SNP12	3.75	0	7.5	20.7	28.9	DH	360	MQM	NA	https://link.springer.com/article/10.1007/s00122-017-2980-7
Bokore2017-p2_DS_1A	1A	DS	Vesper × Stettler	Excalibur_c16947_114-Ra_c2227_825	153.85	153.3	154.4	3.3	14.7	DH	194	MQM	NA	https://link.springer.com/article/10.1007/s00122-017-2980-7
Bokore2017-p2_DS/AUDPC_1B	1B	DS,AUDPC	Vesper × Stettler	RAC875_c9082_267-Tdurum_contig61914_169	147.25	146.7	147.8	3.4	15.2	DH	194	MQM	NA	https://link.springer.com/article/10.1007/s00122-017-2980-7
Bokore2017-p2_DS/AUDPC_2A	2A	DS,AUDPC	Vesper × Stettler	BobWhite_c2002_100-BobWhite_c6356_87	128.4	122.8	134	9.4	37	DH	194	MQM	NA	https://link.springer.com/article/10.1007/s00122-017-2980-7
Bokore2017-P3_DS_1A	1A	DS	Stettler × Red Fife	Kukri_c13463_728 - Excalibur_rep_c110054_341	113.405	111.9	114.91	3.7	7.6	DH	226	MQM	NA	https://link.springer.com/article/10.1007/s00122-017-2980-7
Bokore2017-P3_DS/AUDPC_4A	4A	DS,AUDPC	Stettler × Red Fife	wsnp_Ex_c21197_30325539-tplb0022j01_1046	37.126	36.652	37.6	7.1	13.9	DH	226	MQM	NA	https://link.springer.com/article/10.1007/s00122-017-2980-7
Bokore2017-P3_DS_4B	4B	DS	Stettler × Red Fife	tplb0061a20_153-RAC875_rep_c119568_203	80.5255	80.051	81	6.3	12.4	DH	226	MQM	NA	https://link.springer.com/article/10.1007/s00122-017-2980-7
Bokore2017-P3_DS/AUDPC_5B	5B	DS,AUDPC	Stettler × Red Fife	Tdurum_contig12551_233 - GENE-3619_1219	112.93	111.96	113.9	3.3	10.9	DH	226	MQM	NA	https://link.springer.com/article/10.1007/s00122-017-2980-7
Bokore2017-p4_DS/AUDPC_2B	2B	DS,AUDPC	Carberry × Vesper	Tdurum_contig29563_183-BS00003613_51	31.25	30.5	32	6	14.5	DH	255	MQM	NA	https://link.springer.com/article/10.1007/s00122-017-2980-7
Bokore2017-p4_DS/AUDPC_4B	4B	DS,AUDPC	Carberry × Vesper	BobWhite_rep_c63332_67 - Ex_c45493_761	93.3	92.4	94.2	5.2	12.6	DH	255	MQM	NA	https://link.springer.com/article/10.1007/s00122-017-2980-7
Bokore2017-p4_DS/AUDPC_7D	7D	DS,AUDPC	Carberry × Vesper	SNP12 - RAC875_c57622_77	5.3	2	8.6	12.4	27.1	DH	255	MQM	NA	https://link.springer.com/article/10.1007/s00122-017-2980-7
Bokore2017-P5_DS_1B	1B	DS	Carberry × AC Cadillac	CAP7_rep_c6352_375-wsnp_Ex_c38849_46284348	10.9425	11.685	10.2	3.6	2.1	DH	812	MQM	NA	https://link.springer.com/article/10.1007/s00122-017-2980-7
Bokore2017-P5_DS_2A	2A	DS	Carberry × AC Cadillac	BS00041816_51 - BS00022241_51	53.5	51.6	55.4	15.2	26	DH	812	MQM	NA	https://link.springer.com/article/10.1007/s00122-017-2980-7
Bokore2017-P5_DS_2B	2B	DS	Carberry × AC Cadillac	wsnp_Ex_c19260_28187434 - BobWhite_c41535_52	58.564	61.028	56.1	6.7	11.1	DH	812	MQM	NA	https://link.springer.com/article/10.1007/s00122-017-2980-7
Bokore2017-P5_DS_3B	3B	DS	Carberry × AC Cadillac	UMN10 - Tdurum_contig79629_538	11.5	7.9	15.1	6.2	3.6	DH	812	MQM	NA	https://link.springer.com/article/10.1007/s00122-017-2980-7
Bokore2017-P5_DS_4A	4A	DS	Carberry × AC Cadillac	BobWhite_c20163_456 - BS00022052_51	35.8315	33.963	37.7	4.4	8	DH	812	MQM	NA	https://link.springer.com/article/10.1007/s00122-017-2980-7
Bokore2017-P5_DS_4B	4B	DS	Carberry × AC Cadillac	Tdurum_contig27799_114 - RAC875_c22142_333	119.4	123.8	115	9.8	5.6	DH	812	MQM	NA	https://link.springer.com/article/10.1007/s00122-017-2980-7
Bokore2017-P5_DS_5B	5B	DS	Carberry × AC Cadillac	BS00088733_51 - BS00022139_51	157.805	157.51	158.1	4.5	8.6	DH	812	MQM	NA	https://link.springer.com/article/10.1007/s00122-017-2980-7
BOKORE2021_DS_2B	2B	DS	Strongfield/Blackbird’	27890231–27890083	11.5	0	68.57	3.5	17	DH	87	MQM	MX16.04	https://www.ncbi.nlm.nih.gov/pmc/articles/PMC7141615/
BOKORE2021_DS_3A.1	3A	DS	Strongfield/Blackbird’	61734723–61734623	75.5	0	162.11	3.1	13.8	DH	87	MQM	MX16.04	https://www.ncbi.nlm.nih.gov/pmc/articles/PMC7141615/
BOKORE2021_DS_3A.2	3A	DS	Strongfield/Blackbird’	683109041–683108941	156.7	124.69	188.7	4.9	22.7	DH	87	MQM	MX16.04	https://www.ncbi.nlm.nih.gov/pmc/articles/PMC7141615/
BOKORE2021_DS_5B	5B	DS	Strongfield/Blackbird’	580378587–580378505	150.4	8.15	215.64	2.9	15.9	DH	87	MQM	MX16.04	https://www.ncbi.nlm.nih.gov/pmc/articles/PMC7141615/
Boukhatem2002_AUDPC/IT_2B	2B	AUDPC,IT	Camp Remy × Michigan Amber	Cdo405 - bcd152	38.45	35.1	41.8	7.39	30.7	RIL	114	CIM	NA	https://link.springer.com/article/10.1007/s001220200013
Boukhatem2002_AUDPC/IT_3D	3D	AUDPC,IT	Camp Remy × Michigan Amber	Cdo407 - ksuA6	79.1	76.4	81.8	2.76	11.7	RIL	114	CIM	NA	https://link.springer.com/article/10.1007/s001220200013
Boukhatem2002_AUDPC/IT_5A	5A	AUDPC,IT	Camp Remy × Michigan Amber	Fbb209 - abg391	125.4	117.9	132.9	2.8	15	RIL	114	CIM	NA	https://link.springer.com/article/10.1007/s001220200013
Boukhatem2002_AUDPC/IT_6D	6D	AUDPC,IT	Camp Remy × Michigan Amber	Bcd1510 - ksuD27	151.2	142	160.4	2.43	13.1	RIL	114	CIM	NA	https://link.springer.com/article/10.1007/s001220200013
Boukhatem2002_AUDPC/IT_7D	7D	AUDPC,IT	Camp Remy × Michigan Amber	Wg834 - bcd1438	43.2	40	46.4	3.36	13.9	RIL	114	CIM	NA	https://link.springer.com/article/10.1007/s001220200013
Buerstmayr2014_DS_2AL	2AL	DS	Capo × Arina	wPt-8596-Xgwm312	63	44	83	11.9	16.3	RIL	172	CIM	NA	https://www.ncbi.nlm.nih.gov/pmc/articles/PMC4145209/
Buerstmayr2014_DS_2BL	2BL	DS	Capo × Arina	wPt-7360-wPt-733641	160	152	160	12.2	16.8	RIL	172	CIM	NA	https://www.ncbi.nlm.nih.gov/pmc/articles/PMC4145209/
Buerstmayr2014_DS_3AS	3AS	DS	Capo × Arina	wPt-0714-wPt-9634	8	24	5	4.5	5.6	RIL	172	CIM	NA	https://www.ncbi.nlm.nih.gov/pmc/articles/PMC4145209/
Buerstmayr2014_DS_3BS	3BS	DS	Capo × Arina	Xbarc133-Xgwm389	26	34	16.5	9.2	12.1	RIL	172	CIM	NA	https://www.ncbi.nlm.nih.gov/pmc/articles/PMC4145209/
Buerstmayr2014_DS_5A	5A	DS	Capo × Furore	barc117-wPt-2426	12	0	20	10.3	7.4	RIL	201	CIM	NA	https://www.ncbi.nlm.nih.gov/pmc/articles/PMC4145209/
calvo2015_DS/AUDPC_1BL	1BL	DS,AUDPC	Avocet-YrA × Kenya Kongoni	wPt-1770-csLV46G22	12	12.4	20.8	17	35	RIL	149	CIM	Mex96.11 and Mex08.13	https://apsjournals.apsnet.org/doi/pdf/10.1094/PDIS-07-14-0718-RE
calvo2015_DS/AUDPC_2AS	2AS	DS,AUDPC	Avocet-YrA × Kenya Kongoni	Xbarc124-wPt-1722	0	0	2.2	3	6	RIL	149	CIM	Mex96.11 and Mex08.13	https://apsjournals.apsnet.org/doi/pdf/10.1094/PDIS-07-14-0718-RE
calvo2015_DS/AUDPC_2BS	2BS	DS,AUDPC	Avocet-YrA × Kenya Kongoni	wPt-3949-wPt-8072	29	23.3	37.6	5	12	RIL	149	CIM	Mex96.11 and Mex08.13	https://apsjournals.apsnet.org/doi/pdf/10.1094/PDIS-07-14-0718-RE
calvo2015_DS/AUDPC_5BL	5BL	DS,AUDPC	Avocet-YrA × Kenya Kongoni	barc59-wPt-3922	135	122.9	134.5	4	8	RIL	149	CIM	Mex96.11 and Mex08.13	https://apsjournals.apsnet.org/doi/pdf/10.1094/PDIS-07-14-0718-RE
calvo2015_DS/AUDPC_7BL	7BL	DS,AUDPC	Avocet-YrA × Kenya Kongoni	wPt-9925-wPt-0194	11	9.7	14.4	6	12	RIL	149	CIM	Mex96.11 and Mex08.13	https://apsjournals.apsnet.org/doi/pdf/10.1094/PDIS-07-14-0718-RE
Cao2012_LP/IT_2DS	2DS	LP,IT	Yanzhan 1 × Xichang 76-9	Xgdm5-Xgwm296	14.5	12.6	16.4	21.8	48.1	RIL	118	CIM	CYR32	https://pubmed.ncbi.nlm.nih.gov/22349012/
Cao2012_LP/IT_3AS	3AS	LP,IT	Yanzhan 1 × Xichang 76-9	Xwmc11-Xgwm369	13.9	6.3	21.5	5.2	10.5	RIL	118	CIM	CYR32	https://pubmed.ncbi.nlm.nih.gov/22349012/
Cao2012_LP/IT_6AS	6AS	LP,IT	Yanzhan 1 × Xichang 76-9	Xgwm334-Xbarc3	20.1	0	40.2	5.5	10.2	RIL	118	CIM	CYR32	https://pubmed.ncbi.nlm.nih.gov/22349012/
Cao2012_LP/IT_7BL	7BL	LP,IT	Yanzhan 1 × Xichang 76-9	Xcfa2040-Xbarc32	64.95	67.3	62.6	6.1	9.6	RIL	118	CIM	CYR32	https://pubmed.ncbi.nlm.nih.gov/22349012/
Carter2009_DS/IT_2BS	2BS	DS,IT	Louise × Penawawa	Xwmc474 - Xgwm148	64.05	55.6	72.5	62.3	68	RIL	188	CIM	PST-114, PST-54,PST-114, PST-100	https://www.ncbi.nlm.nih.gov/pmc/articles/PMC4145209/
Case2014_DS/IT_1B.1	1B	DS,IT	Brundage × Coda	Xiwa4754-Xiwa2547	19.35	12.4	26.3	16	24	RIL	268	CIM	PST-37, PST-45, PST-100, PST-114, PST-127	https://journals.plos.org/plosone/article?id=10.1371/journal.pone.0091758
Case2014_DS/IT_1B.2	1B	DS,IT	Brundage × Coda	Xbarc119-Xbarc137	88.1	80.9	95.3	9.6	14	RIL	268	CIM	PST-37, PST-45, PST-100, PST-114, PST-128	https://journals.plos.org/plosone/article?id=10.1371/journal.pone.0091758
Case2014_DS/IT_3B.1	3B	DS,IT	Brundage × Coda	Xiwa195-Xiwa715	29.8	22.6	37	6.3	7	RIL	268	CIM	PST-37, PST-45, PST-100, PST-114, PST-130	https://journals.plos.org/plosone/article?id=10.1371/journal.pone.0091758
Case2014_DS/IT_3B.2	3B	DS,IT	Brundage × Coda	wPt-9432-Xgdm8	69.4	63.7	75.1	31.2	1	RIL	268	CIM	PST-37, PST-45, PST-100, PST-114, PST-131	https://journals.plos.org/plosone/article?id=10.1371/journal.pone.0091758
Case2014_DS/IT_5B	5B	DS,IT	Brundage × Coda	Xiwa5488-Xgwm639	87.05	78.3	95.8	34.1	1	RIL	268	CIM	PST-37, PST-45, PST-100, PST-114, PST-132	https://journals.plos.org/plosone/article?id=10.1371/journal.pone.0091758
Case2014_DS/IT_5D	5D	DS,IT	Brundage × Coda	Xwmc765, Xbarc144	32.4	27.5	37.3	7.9	12	RIL	268	CIM	PST-37, PST-45, PST-100, PST-114, PST-129	https://journals.plos.org/plosone/article?id=10.1371/journal.pone.0091758
Chen2012_DS/IT_1A	1A	DS,IT	Rio Blanco × IDO444	X377889–XLMW1	3.05	0	6.1	3	9	RIL	169	CIM	NA	https://pubag.nal.usda.gov/download/56271/pdf
Chen2012_DS/IT_2B.1	2B	DS,IT	Rio Blanco × IDO444	wPt-9668–Xgwm429	51	40.1	61.9	12.3	25	RIL	169	CIM	NA	https://pubag.nal.usda.gov/download/56271/pdf
Chen2012_DS/IT_2B.2	2B	DS,IT	Rio Blanco × IDO444	Xgwm429–Xbarc91	81.65	61.9	101.4	16.5	31	RIL	169	CIM	NA	https://pubag.nal.usda.gov/download/56271/pdf
Chen2012_DS/IT_3B	3B	DS,IT	Rio Blanco × IDO444	X345897–wPt-3921	6.2	0.9	11.5	3.6	10	RIL	169	CIM	NA	https://pubag.nal.usda.gov/download/56271/pdf
Chen2012_DS/IT_4A	4A	DS,IT	Rio Blanco × IDO444	Xgwm165–Xgwm495	20.5	18.4	22.6	3	7	RIL	169	CIM	NA	https://pubag.nal.usda.gov/download/56271/pdf
Cheng2021_DS_1B.1	1B	DS	M96-5×GX3	AX-111572690-AX-94847267	0.75	0	1.5	3.04	1.89	RIL	228	ICIM	NA	https://www.ncbi.nlm.nih.gov/pmc/articles/PMC8979893/
Cheng2021_DS_1B.2	1B	DS	M96-5×GX3	AX-108745931-AX-110017315	83	81.5	84.5	3.86	3.7	RIL	228	ICIM	NA	https://www.ncbi.nlm.nih.gov/pmc/articles/PMC8979893/
Cheng2021_DS_1B.3	1B	DS	M96-5×GX3	AX-110017315-AX-108726041	86.5	84.5	88.5	4.29	5.08	RIL	228	ICIM	NA	https://www.ncbi.nlm.nih.gov/pmc/articles/PMC8979893/
Cheng2021_DS_1D.1	1D	DS	M96-5×GX3	AX-110147378-AX-109183884	54	53.5	54.5	2.94	1.69	RIL	228	ICIM	NA	https://www.ncbi.nlm.nih.gov/pmc/articles/PMC8979893/
Cheng2021_DS_1D.2	1D	DS	M96-5×GX3	AX-9444444-AX-95126907	61.5	59.5	63.5	8.55	9.49	RIL	228	ICIM	NA	https://www.ncbi.nlm.nih.gov/pmc/articles/PMC8979893/
Cheng2021_DS_2A.1	2A	DS	M96-5×GX3	cfd36-AX-110576889	4.5	3.5	5.5	44.61	45.52	RIL	228	ICIM	NA	https://www.ncbi.nlm.nih.gov/pmc/articles/PMC8979893/
Cheng2021_DS_2A	2A	DS	M96-5×GX3	AX-110538140-AX-110155009	49	43.5	54.5	4.3	4.35	RIL	228	ICIM	NA	https://www.ncbi.nlm.nih.gov/pmc/articles/PMC8979893/
Cheng2021_DS_2B.1	2B	DS	M96-5×GX3	AX-109528193-AX-110426897	137	132.5	141.5	2.7	1.99	RIL	228	ICIM	NA	https://www.ncbi.nlm.nih.gov/pmc/articles/PMC8979893/
Cheng2021_DS_2B.2	2B	DS	M96-5×GX3	AX-108837623-AX-110359903	45.5	44.5	46.5	3.22	1.9	RIL	228	ICIM	NA	https://www.ncbi.nlm.nih.gov/pmc/articles/PMC8979893/
Cheng2021_DS_2D.1	2D	DS	M96-5×GX3	AX-110519154-AX-111418246	33	31.5	34.5	4.66	2.97	RIL	228	ICIM	NA	https://www.ncbi.nlm.nih.gov/pmc/articles/PMC8979893/
Cheng2021_DS_2D.2	2D	DS	M96-5×GX3	AX-111418246-AX-110833961	33	31.5	34.5	4.34	2.59	RIL	228	ICIM	NA	https://www.ncbi.nlm.nih.gov/pmc/articles/PMC8979893/
Cheng2021_DS_2D.3	2D	DS	M96-5×GX3	AX-109229475-AX-110519154	31	29.5	32.5	3.91	3.55	RIL	228	ICIM	NA	https://www.ncbi.nlm.nih.gov/pmc/articles/PMC8979893/
Cheng2021_DS_4B.1	4B	DS	M96-5×GX3	AX-111556599-AX-110016820	6.5	4.5	8.5	4.12	2.79	RIL	228	ICIM	NA	https://www.ncbi.nlm.nih.gov/pmc/articles/PMC8979893/
Cheng2021_DS_4B.2	4B	DS	M96-5×GX3	AX-109410422-AX-110036160	1.25	0	2.5	4.45	2.57	RIL	228	ICIM	NA	https://www.ncbi.nlm.nih.gov/pmc/articles/PMC8979893/
Cheng2021_DS_4D	4D	DS	M96-5×GX3	AX-111688098-AX-110768844	0.25	0	0.5	4.64	4.49	RIL	228	ICIM	NA	https://www.ncbi.nlm.nih.gov/pmc/articles/PMC8979893/
Cheng2021_DS_5A.1	5A	DS	M96-5×GX3	AX-109471543-AX-110616505	135.5	134.5	136.5	3.29	1.88	RIL	228	ICIM	NA	https://www.ncbi.nlm.nih.gov/pmc/articles/PMC8979893/
Cheng2021_DS_5A.2	5A	DS	M96-5×GX3	AX-109019768-AX-108808620	207	204.5	209.5	2.68	3.13	RIL	228	ICIM	NA	https://www.ncbi.nlm.nih.gov/pmc/articles/PMC8979893/
Cheng2021_DS_5A.3	5A	DS	M96-5×GX3	AX-110169414-AX-111590180	72	70.5	73.5	3.58	4.25	RIL	228	ICIM	NA	https://www.ncbi.nlm.nih.gov/pmc/articles/PMC8979893/
Cheng2021_DS_5B	5B	DS	M96-5×GX3	AX-110689592-AX-109479506	84.5	69.5	99.5	4.98	6.22	RIL	228	ICIM	NA	https://www.ncbi.nlm.nih.gov/pmc/articles/PMC8979893/
Cheng2021_DS_6A.1	6A	DS	M96-5×GX3	AX-109558600-AX-109542604	4	3.5	4.5	5.12	3.27	RIL	228	ICIM	NA	https://www.ncbi.nlm.nih.gov/pmc/articles/PMC8979893/
Cheng2021_DS_6A.2	6A	DS	M96-5×GX3	AX-109558600-AX-109542604	4	3.5	4.5	21.69	31.3	RIL	228	ICIM	NA	https://www.ncbi.nlm.nih.gov/pmc/articles/PMC8979893/
Cheng2021_DS_6B	6B	DS	M96-5×GX3	AX-109408478-AX-110409180	57.5	54.5	60.5	6.72	6.66	RIL	228	ICIM	NA	https://www.ncbi.nlm.nih.gov/pmc/articles/PMC8979893/
Cheng2021_DS_7B	7B	DS	M96-5×GX3	AX-109352027-AX-109988869	12.25	8.5	16	2.59	2.64	RIL	228	ICIM	NA	https://www.ncbi.nlm.nih.gov/pmc/articles/PMC8979893/
Cheng2022_DS_1B.1	1B	DS	Mian 96–5 (M96-5)/GX3	AX-111572690-AX-94847267	0.75	0	1.5	3.04	1.89	RIL	228	ICiM	NA	https://assets.researchsquare.com/files/rs-207823/v1/86dcad36-5928-4717-808e-d22144ef833b.pdf?c=1631875750
Cheng2022_DS_1B.2	1B	DS	Mian 96–5 (M96-5)/GX3	AX-108745931-AX-110017315	83	81.5	84.5	21.69	31.3	RIL	228	ICiM	NA	https://assets.researchsquare.com/files/rs-207823/v1/86dcad36-5928-4717-808e-d22144ef833b.pdf?c=1631875750
Cheng2022_DS_1D.1	1D	DS	Mian 96–5 (M96-5)/GX3	AX-110147378-AX-109183884	54	53.5	54.5	2.94	1.69	RIL	228	ICiM	NA	https://assets.researchsquare.com/files/rs-207823/v1/86dcad36-5928-4717-808e-d22144ef833b.pdf?c=1631875750
Cheng2022_DS_1D.2	1D	DS	Mian 96–5 (M96-5)/GX3	AX-94444445-AX-95126907	61.5	59.5	63.5	8.55	9.49	RIL	228	ICiM	NA	https://assets.researchsquare.com/files/rs-207823/v1/86dcad36-5928-4717-808e-d22144ef833b.pdf?c=1631875750
Cheng2022_DS_2A.1	2A	DS	Mian 96–5 (M96-5)/GX3	cfd36-AX-110576889	4.5	3.5	5.5	44.61	45.52	RIL	228	ICiM	NA	https://assets.researchsquare.com/files/rs-207823/v1/86dcad36-5928-4717-808e-d22144ef833b.pdf?c=1631875750
Cheng2022_DS_2A.2	2A	DS	Mian 96–5 (M96-5)/GX3	AX-110538140-AX-110155009	49	43.5	54.5	4.3	4.35	RIL	228	ICiM	NA	https://assets.researchsquare.com/files/rs-207823/v1/86dcad36-5928-4717-808e-d22144ef833b.pdf?c=1631875750
Cheng2022_DS_2B.1	2B	DS	Mian 96–5 (M96-5)/GX3	AX-109528193-AX-110426897	137	132.5	141.5	2.7	1.99	RIL	228	ICiM	NA	https://assets.researchsquare.com/files/rs-207823/v1/86dcad36-5928-4717-808e-d22144ef833b.pdf?c=1631875750
Cheng2022_DS_2B.2	2B	DS	Mian 96–5 (M96-5)/GX3	AX-108837623-AX-110359903	45.5	44.5	46.5	3.22	1.9	RIL	228	ICiM	NA	https://assets.researchsquare.com/files/rs-207823/v1/86dcad36-5928-4717-808e-d22144ef833b.pdf?c=1631875750
Cheng2022_DS_2D	2D	DS	Mian 96–5 (M96-5)/GX3	AX-110519154-AX-111418246	33	31.5	34.5	4.66	2.97	RIL	228	ICiM	NA	https://assets.researchsquare.com/files/rs-207823/v1/86dcad36-5928-4717-808e-d22144ef833b.pdf?c=1631875750
Cheng2022_DS_4B.1	4B	DS	Mian 96–5 (M96-5)/GX3	AX-111556599-AX-110016820	6.5	4.5	8.5	4.12	2.79	RIL	228	ICiM	NA	https://assets.researchsquare.com/files/rs-207823/v1/86dcad36-5928-4717-808e-d22144ef833b.pdf?c=1631875750
Cheng2022_DS_4B.2	4B	DS	Mian 96–5 (M96-5)/GX3	AX-109410422-AX-110036160	1.25	0	2.5	4.45	2.57	RIL	228	ICiM	NA	https://assets.researchsquare.com/files/rs-207823/v1/86dcad36-5928-4717-808e-d22144ef833b.pdf?c=1631875750
Cheng2022_DS_4D	4D	DS	Mian 96–5 (M96-5)/GX3	AX-111688098-AX-110768844	0.25	0	0.5	4.64	4.49	RIL	228	ICiM	NA	https://assets.researchsquare.com/files/rs-207823/v1/86dcad36-5928-4717-808e-d22144ef833b.pdf?c=1631875750
Cheng2022_DS_5A.1	5A	DS	Mian 96–5 (M96-5)/GX3	AX-109471543-AX-110616505	135.5	134.5	136.5	3.29	1.88	RIL	228	ICiM	NA	https://assets.researchsquare.com/files/rs-207823/v1/86dcad36-5928-4717-808e-d22144ef833b.pdf?c=1631875750
Cheng2022_DS_5A.2	5A	DS	Mian 96–5 (M96-5)/GX3	AX-109019768-AX-108808620	207	204.5	209.5	2.68	3.13	RIL	228	ICiM	NA	https://assets.researchsquare.com/files/rs-207823/v1/86dcad36-5928-4717-808e-d22144ef833b.pdf?c=1631875750
Cheng2022_DS_5A.3	5A	DS	Mian 96–5 (M96-5)/GX3	AX-110169414-AX-111590180	72	70.5	73.5	3.58	4.25	RIL	228	ICiM	NA	https://assets.researchsquare.com/files/rs-207823/v1/86dcad36-5928-4717-808e-d22144ef833b.pdf?c=1631875750
Cheng2022_DS_5B	5B	DS	Mian 96–5 (M96-5)/GX3	AX-110689592-AX-109479506	84.5	69.5	99.5	4.98	6.22	RIL	228	ICiM	NA	https://assets.researchsquare.com/files/rs-207823/v1/86dcad36-5928-4717-808e-d22144ef833b.pdf?c=1631875750
Cheng2022_DS_6A	6A	DS	Mian 96–5 (M96-5)/GX3	AX-109558600-AX-109542604	4	3.5	4.5	5.12	3.27	RIL	228	ICiM	NA	https://assets.researchsquare.com/files/rs-207823/v1/86dcad36-5928-4717-808e-d22144ef833b.pdf?c=1631875750
Cheng2022_DS_6B	6B	DS	Mian 96–5 (M96-5)/GX3	AX-109408478-AX-110409180	57.5	54.5	60.5	3.25	2.01	RIL	228	ICiM	NA	https://assets.researchsquare.com/files/rs-207823/v1/86dcad36-5928-4717-808e-d22144ef833b.pdf?c=1631875750
Cheng2022_DS_7B	7B	DS	Mian 96–5 (M96-5)/GX3	AX-109352027-AX-109988869	12.25	8.5	16	2.59	2.64	RIL	228	ICiM	NA	https://assets.researchsquare.com/files/rs-207823/v1/86dcad36-5928-4717-808e-d22144ef833b.pdf?c=1631875750
Christiansen2006_IT_2AL	2AL	IT	Solist × Deben, Kris × Deben and Kris × Wasmo	wmc198a - wmc181	189.3	189.3	213.5	10.17	41	DH	138	CIM	71/93, 08/97, 70/99	https://pubmed.ncbi.nlm.nih.gov/16395570/
Christiansen2006_IT_2AS	2AS	IT	Solist × Deben, Kris × Deben and Kris × Wasmo	wmc382 - gwm071d	12	0	29.2	6.2	27	DH	138	CIM	71/93, 08/97, 70/99	https://pubmed.ncbi.nlm.nih.gov/16395570/
Christiansen2006_IT_2BL	2BL	IT	Solist × Deben, Kris × Deben and Kris × Wasmo	wmc332 - wmc317a	169.9	161.8	178	4.46	21	DH	138	CIM	71/93, 08/97, 70/99	https://pubmed.ncbi.nlm.nih.gov/16395570/
Christiansen2006_IT_6B	6B	IT	Solist × Deben, Kris × Deben and Kris × Wasmo	gwm518 - wmc341	45.95	36.6	55.3	6.26	25	DH	138	CIM	71/93, 08/97, 70/99	https://pubmed.ncbi.nlm.nih.gov/16395570/
Christopher2013a_DS/IT_1AS	1AS	DS,IT	USG 3555 × Neuse	cfa2153 - wPt671698	7.6	5.1	8.8	4	17	RIL	288	RIM	PST 100	https://onlinelibrary.wiley.com/doi/abs/10.1111/pbr.12015
Christopher2013a_DS/IT_3A	3A	DS,IT	USG 3555 × Neuse	wPt7608 - wPt1681	1.6	0	1.6	3.1	14.8	RIL	288	RIM	PST 100	https://onlinelibrary.wiley.com/doi/abs/10.1111/pbr.12015
Christopher2013a_DS/IT_4BL	4BL	DS,IT	USG 3555 × Neuse	gwm165 - gwm149	16	8.6	28.8	31.5	82.5	RIL	288	RIM	PST 100	https://onlinelibrary.wiley.com/doi/abs/10.1111/pbr.12015
Christopher2013a_DS/IT_7D	7D	DS,IT	USG 3555 × Neuse	wPt745008 - wPt744656	0.9	0	2.6	3.6	17.4	RIL	288	RIM	PST 100	https://onlinelibrary.wiley.com/doi/abs/10.1111/pbr.12015
Christopher2013b_DS/IT_2AS	2AS	DS,IT	VA00W-38 × Pioneer Brand 26R46	wpt7721 - Xgwm296b	19.8	8.8	27.3	28.6	81.8	RIL	182	CIM	PST 100	https://acsess.onlinelibrary.wiley.com/doi/abs/10.2135/cropsci2012.02.0086
Christopher2013b_DS_3BL	3BL	DS	VA00W-38 × Pioneer Brand 26R46	gwm493 - wpt11278	50.8	46	59.3	2.7	6.6	RIL	182	CIM	PST 100	https://acsess.onlinelibrary.wiley.com/doi/abs/10.2135/cropsci2012.02.0086
Christopher2013b_DS/IT_4BL	4BL	DS,IT	VA00W-38 × Pioneer Brand 26R46	wmc48a - wmc652	40.2	18.7	43.3	12.6	27.3	RIL	182	CIM	PST 100	https://acsess.onlinelibrary.wiley.com/doi/abs/10.2135/cropsci2012.02.0086
Christopher2013b_DS/IT_6BL	6BL	DS,IT	VA00W-38 × Pioneer Brand 26R46	wpt7935 - gwm88	7.2	0	12.4	5.3	13.5	RIL	182	CIM	PST 100	https://acsess.onlinelibrary.wiley.com/doi/abs/10.2135/cropsci2012.02.0086
Chuneja2006_DS_2B	2B	DS	Opata85 × synthetic population	Xcdo405 - Xbcd1522	51.5	48	55	5.18	16.11	RIL	114	CIM	46S119	https://www.researchgate.net/publication/228907406_Mapping_of_leaf_rust_and_stripe_rust_resistance_QTLs_in_bread_wheat_synthetic_RIL_population_under_Indian_field_conditions
Chuneja2006_DS_3B	3B	DS	Opata85 × synthetic population	Xfba190 - Xgwm493	40	35	45	4.12	13.83	RIL	114	CIM	46S119	https://www.researchgate.net/publication/228907406_Mapping_of_leaf_rust_and_stripe_rust_resistance_QTLs_in_bread_wheat_synthetic_RIL_population_under_Indian_field_conditions
Chuneja2006_DS_3D	3D	DS	Opata85 × synthetic population	Xgwm456 - Xbcd134	100	95	105	4.38	14	RIL	114	CIM	46S119	https://www.researchgate.net/publication/228907406_Mapping_of_leaf_rust_and_stripe_rust_resistance_QTLs_in_bread_wheat_synthetic_RIL_population_under_Indian_field_conditions
Chuneja2006_DS_7D	7D	DS	Opata85 × synthetic population	Xwg834 - Xbcd1438	10	9	11	2.69	8.43	RIL	114	CIM	46S119	https://www.researchgate.net/publication/228907406_Mapping_of_leaf_rust_and_stripe_rust_resistance_QTLs_in_bread_wheat_synthetic_RIL_population_under_Indian_field_conditions
Cobo2018_IT/DS_1BL	1BL	IT,DS	Klein Proteo × Klein Chaja	IWA3998 - IWA7892	141.5	139.2	129.2	10	54.6	RIL	96	LOCO-LMM	PSTv-4, PSTv-17 PSTv-3 , PSTv-43 , and PSTv-45, PSTv-14, PSTv-40, PSTv-51	https://acsess.onlinelibrary.wiley.com/doi/full/10.2135/cropsci2018.04.0286
Cobo2018_IT/DS_2BS	2BS	IT,DS	Klein Proteo × Klein Chaja	IWA8420 - wmc477	78.1	71.8	65.3	8.5	46.4	RIL	96	LOCO-LMM	PSTv-4, PSTv-17 PSTv-3 , PSTv-43 , and PSTv-45, PSTv-14, PSTv-40, PSTv-51	https://acsess.onlinelibrary.wiley.com/doi/full/10.2135/cropsci2018.04.0286
Cobo2018_IT/DS_3D	3D	IT,DS	Klein Proteo × Klein Chaja	gdm72 - cfd62	93.9	89.6	86.1	3.5	25.4	RIL	96	LOCO-LMM	PSTv-4, PSTv-17 PSTv-3 , PSTv-43 , and PSTv-45, PSTv-14, PSTv-40, PSTv-51	https://acsess.onlinelibrary.wiley.com/doi/full/10.2135/cropsci2018.04.0286
Cobo2018_IT/DS_4DL	4DL	IT,DS	Klein Proteo × Klein Chaja	IWA7482 - barc1183	88.1	65.2	34.7	3.8	22	RIL	96	LOCO-LMM	PSTv-4, PSTv-17 PSTv-3 , PSTv-43 , and PSTv-45, PSTv-14, PSTv-40, PSTv-51	https://acsess.onlinelibrary.wiley.com/doi/full/10.2135/cropsci2018.04.0286
Dedryver2009_AUDPC_2BS	2BS	AUDPC	Renan × Récital	Xgwm210a - Xfbb67c	8.25	6.8	9.7	12.94	16.48	RIL	194	CIM	237 E141	https://apsjournals.apsnet.org/doi/pdf/10.1094/PHYTO-99-8-0968
Dedryver2009_AUDPC_3B	3B	AUDPC	Renan × Récital	Xgwm131b - Xbcd131	125.1	110.7	139.5	7.86	15.26	RIL	194	CIM	237 E141	https://apsjournals.apsnet.org/doi/pdf/10.1094/PHYTO-99-8-0968
Dedryver2009_AUDPC_3BS	3BS	AUDPC	Renan × Récital	Xgwm533	23.85	0	47.7	7.7	10.93	RIL	194	CIM	237 E141	https://apsjournals.apsnet.org/doi/pdf/10.1094/PHYTO-99-8-0968
Dedryver2009_AUDPC_6B	6B	AUDPC	Renan × Récital	Xcdo270 - Xgwm193	26.15	24.1	28.2	6.03	4.99	RIL	194	CIM	237 E141	https://apsjournals.apsnet.org/doi/pdf/10.1094/PHYTO-99-8-0968
Deng2021_DS/IT_5B	5B	DS/IT	Yibinzhuermai _x0002_ Taichung 29	AX-111002705–AX-109337325	526	519	533	3	11.3	RIL	117	CIM	CYR32, CYR33, CYR34, G22-14, Su11-4, Su11-5, and Su11-7	https://www.sciencedirect.com/science/article/pii/S221451412200006X
Deng2021_DS/IT_6A	6A	DS/IT	Yibinzhuermai _x0002_ Taichung 29	AX-109842268–AX-109829293	511.8	502.7	520.9	4	14.7	RIL	117	CIM	CYR32, CYR33, CYR34, G22-14, Su11-4, Su11-5, and Su11-7	https://www.sciencedirect.com/science/article/pii/S221451412200006X
Deng2021_DS/IT_7D	7D	DS/IT	Yibinzhuermai _x0002_ Taichung 29	AX-109857040–AX-109438291	48.2	47.7	48.7	5.9	21.2	RIL	117	CIM	CYR32, CYR33, CYR34, G22-14, Su11-4, Su11-5, and Su11-7	https://www.sciencedirect.com/science/article/pii/S221451412200006X
Dhillon2020_IT_1B	1B	IT	pau3809 x PDW274	S1B_626229235	626.23			2	11.64	BIL	89	SMA	78S88	https://www.cambridge.org/core/journals/plant-genetic-resources/article/abs/qtl-mapping-for-stripe-rust-and-powdery-mildew-resistance-in-triticum-durumaegilops-speltoides-backcross-introgression-lines/1D5E94A8FD1FD8F0BEB475DDEB39CD6D
Dhillon2020_IT_2A.1	2A	IT	pau3809 x PDW274	S2A_16016633	16.01			3.8	24.51	BIL	89	SMA	78S89	https://www.cambridge.org/core/journals/plant-genetic-resources/article/abs/qtl-mapping-for-stripe-rust-and-powdery-mildew-resistance-in-triticum-durumaegilops-speltoides-backcross-introgression-lines/1D5E94A8FD1FD8F0BEB475DDEB39CD6D
Dhillon2020_IT_2A.2	2A	IT	pau3809 x PDW274	S2A_766158316	766.16			2.8	14	BIL	89	SMA	78S92	https://www.cambridge.org/core/journals/plant-genetic-resources/article/abs/qtl-mapping-for-stripe-rust-and-powdery-mildew-resistance-in-triticum-durumaegilops-speltoides-backcross-introgression-lines/1D5E94A8FD1FD8F0BEB475DDEB39CD6D
Dhillon2020_IT_2B	2B	IT	pau3809 x PDW274	S2B_27896451	27.89			2.2	12.8	BIL	89	SMA	78S90	https://www.cambridge.org/core/journals/plant-genetic-resources/article/abs/qtl-mapping-for-stripe-rust-and-powdery-mildew-resistance-in-triticum-durumaegilops-speltoides-backcross-introgression-lines/1D5E94A8FD1FD8F0BEB475DDEB39CD6D
Dhillon2020_IT_3B	3B	IT	pau3809 x PDW274	S3B_743818730	743.82			4.1	19.29	BIL	89	SMA	78S87	https://www.cambridge.org/core/journals/plant-genetic-resources/article/abs/qtl-mapping-for-stripe-rust-and-powdery-mildew-resistance-in-triticum-durumaegilops-speltoides-backcross-introgression-lines/1D5E94A8FD1FD8F0BEB475DDEB39CD6D
Dhillon2020_IT_7B	7B	IT	pau3809 x PDW274	S7B_708445814	708.44			2.4	10.06	BIL	89	SMA	78S91	https://www.cambridge.org/core/journals/plant-genetic-resources/article/abs/qtl-mapping-for-stripe-rust-and-powdery-mildew-resistance-in-triticum-durumaegilops-speltoides-backcross-introgression-lines/1D5E94A8FD1FD8F0BEB475DDEB39CD6D
Draz2021_DS/AUDPC_1B	1B	DS/AUDPC	‘TRI-11082’/‘TRI-5645’	BS00093078_51	0	0	17.77	10.6	28	DH	103	IM	Pst S10 , S2	https://acsess.onlinelibrary.wiley.com/doi/full/10.1002/tpg2.20142
Draz2021_DS/AUDPC_2B.1	2B	DS/AUDPC	‘TRI-11082’/‘TRI-5645’	BS00031814_51	87	0	259	3.6	9	DH	103	IM	Pst S10 , S2	https://acsess.onlinelibrary.wiley.com/doi/full/10.1002/tpg2.20142
Draz2021_DS/AUDPC_2B.2	2B	DS/AUDPC	‘TRI-11082’/‘TRI-5645’	BobWhite_c9351_274	115	0	254.4	4	10	DH	103	IM	Pst S10 , S2	https://acsess.onlinelibrary.wiley.com/doi/full/10.1002/tpg2.20142
Draz2021_DS/AUDPC_2D	2D	DS/AUDPC	‘TRI-11082’/‘TRI-5645’	wsnp_Ex_c12250_19568265	0	0	139.32	3.7	10	DH	103	IM	Pst S10 , S2	https://acsess.onlinelibrary.wiley.com/doi/full/10.1002/tpg2.20142
Draz2021_DS/AUDPC_3A	3A	DS/AUDPC	‘TRI-11082’/‘TRI-5645’	BS00022703_51	123	0	262.32	3.6	10	DH	103	IM	Pst S10 , S2	https://acsess.onlinelibrary.wiley.com/doi/full/10.1002/tpg2.20142
Draz2021_DS/AUDPC_6B	6B	DS/AUDPC	‘TRI-10703/TRI-5310’	-	49	41.51	56.48	13.2	36	DH	148	IM	Pst S10 , S2	https://acsess.onlinelibrary.wiley.com/doi/full/10.1002/tpg2.20142
Farzand2021_DS_2A	2A	DS	AAC Proclaim/AAC Innova	BS00064836_51-Excalibur_c4726_1231	229	218.1	239.9	21.25	14.9	DH	291	CIM	NA	https://acsess.onlinelibrary.wiley.com/doi/abs/10.1002/csc2.20741?casa_token=Uj539T5w3CwAAAAA:bsqDB6XsAda3Riz5nCRTvLJajfFhG2yTLNCYln8MAZuyvObCaKIfdyhoyx-ekkApcfl2bv5VI-pFnis
Farzand2021_DS_2B.1	2B	DS	AAC Proclaim/AAC Innova	Ra_c19690_1998-Ex_c29080_324	108.35	103.9	112.8	3.41	5	DH	291	CIM	NA	https://acsess.onlinelibrary.wiley.com/doi/abs/10.1002/csc2.20741?casa_token=Uj539T5w3CwAAAAA:bsqDB6XsAda3Riz5nCRTvLJajfFhG2yTLNCYln8MAZuyvObCaKIfdyhoyx-ekkApcfl2bv5VI-pFnis
Farzand2021_DS_2B.2	2B	DS	AAC Proclaim/AAC Innova	Excalibur_c43926_163-RAC875_rep_c83093_126	144.3	139.3	149.3	5.73	9.48	DH	291	CIM	NA	https://acsess.onlinelibrary.wiley.com/doi/abs/10.1002/csc2.20741?casa_token=Uj539T5w3CwAAAAA:bsqDB6XsAda3Riz5nCRTvLJajfFhG2yTLNCYln8MAZuyvObCaKIfdyhoyx-ekkApcfl2bv5VI-pFnis
Farzand2021_DS_2B.3	2B	DS	AAC Proclaim/AAC Innova	BS00082967_51-RAC875_c38014_666	167.9	163.3	172.5	3.9	7.44	DH	291	CIM	NA	https://acsess.onlinelibrary.wiley.com/doi/abs/10.1002/csc2.20741?casa_token=Uj539T5w3CwAAAAA:bsqDB6XsAda3Riz5nCRTvLJajfFhG2yTLNCYln8MAZuyvObCaKIfdyhoyx-ekkApcfl2bv5VI-pFnis
Farzand2021_DS_2B.4	2B	DS	AAC Proclaim/AAC Innova	BobWhite_c33464_133-RAC875_c9500_1796	185.95	182.6	189.3	5.8	8	DH	291	CIM	NA	https://acsess.onlinelibrary.wiley.com/doi/abs/10.1002/csc2.20741?casa_token=Uj539T5w3CwAAAAA:bsqDB6XsAda3Riz5nCRTvLJajfFhG2yTLNCYln8MAZuyvObCaKIfdyhoyx-ekkApcfl2bv5VI-pFnis
Farzand2021_DS_2D	2D	DS	AAC Proclaim/AAC Innova	BS00090678_51-D_contig10675_778	6.35	4.3	8.4	3.7	4	DH	291	CIM	NA	https://acsess.onlinelibrary.wiley.com/doi/abs/10.1002/csc2.20741?casa_token=Uj539T5w3CwAAAAA:bsqDB6XsAda3Riz5nCRTvLJajfFhG2yTLNCYln8MAZuyvObCaKIfdyhoyx-ekkApcfl2bv5VI-pFnis
Farzand2021_DS_3B	3B	DS	AAC Proclaim/AAC Innova	BS00064956_51-BobWhite_c25670_425	26.35	25.3	27.4	3.27	7.21	DH	291	CIM	NA	https://acsess.onlinelibrary.wiley.com/doi/abs/10.1002/csc2.20741?casa_token=Uj539T5w3CwAAAAA:bsqDB6XsAda3Riz5nCRTvLJajfFhG2yTLNCYln8MAZuyvObCaKIfdyhoyx-ekkApcfl2bv5VI-pFnis
Farzand2021_DS_5A	5A	DS	AAC Proclaim/AAC Innova	GENE_1407_645-Excalibur_c77910_272	64.65	63.6	65.7	5.99	7	DH	291	CIM	NA	https://acsess.onlinelibrary.wiley.com/doi/abs/10.1002/csc2.20741?casa_token=Uj539T5w3CwAAAAA:bsqDB6XsAda3Riz5nCRTvLJajfFhG2yTLNCYln8MAZuyvObCaKIfdyhoyx-ekkApcfl2bv5VI-pFnis
Farzand2021_DS_5B	5B	DS	AAC Proclaim/AAC Innova	RAC875_c22760_258-RAC875_c19099_434	87.95	87.2	88.7	2.61	3	DH	291	CIM	NA	https://acsess.onlinelibrary.wiley.com/doi/abs/10.1002/csc2.20741?casa_token=Uj539T5w3CwAAAAA:bsqDB6XsAda3Riz5nCRTvLJajfFhG2yTLNCYln8MAZuyvObCaKIfdyhoyx-ekkApcfl2bv5VI-pFnis
Farzand2021_DS_5D	5D	DS	AAC Proclaim/AAC Innova	IACX6176-D_GCE8AKX02IXEFJ_281	5.4	5.4	5.4	2.51	3	DH	291	CIM	NA	https://acsess.onlinelibrary.wiley.com/doi/abs/10.1002/csc2.20741?casa_token=Uj539T5w3CwAAAAA:bsqDB6XsAda3Riz5nCRTvLJajfFhG2yTLNCYln8MAZuyvObCaKIfdyhoyx-ekkApcfl2bv5VI-pFnis
Farzand2021_DS_7D	7D	DS	AAC Proclaim/AAC Innova	RAC875_c6894_114-Kukri_c13845_424	0.6	0	1.2	4.41	6	DH	291	CIM	NA	https://acsess.onlinelibrary.wiley.com/doi/abs/10.1002/csc2.20741?casa_token=Uj539T5w3CwAAAAA:bsqDB6XsAda3Riz5nCRTvLJajfFhG2yTLNCYln8MAZuyvObCaKIfdyhoyx-ekkApcfl2bv5VI-pFnis
Feng2010_IT_5B.1	5B	IT	Flinor × MingXian 169	Barc89 - wms67	84.7	90.7	78.7	4.44	37.33	RIL	130	CIM	CYR32	https://link.springer.com/article/10.1007/s10681-010-0291-z
Feng2010_IT_5B.2	5B	IT	Flinor × MingXian 169	Wmc235 - wms604	180.45	177.1	183.8	4.99	33.12	RIL	130	CIM	CYR32	https://link.springer.com/article/10.1007/s10681-010-0291-z
Gebrewahid2020a_DS_1AL	1AL	DS	Fuyu 3 × Zhengzhou 5389	AX-109403007 - AX-110502416	5.85	5.2	6.5	7.9	2.8	RIL	147	IciM	CYR32 and CYR33	https://www.sciencedirect.com/science/article/pii/S2214514120300015
Gebrewahid2020a_DS_1BL	1BL	DS	Fuyu 3 × Zhengzhou 5389	AX-109898596 - AX-109273019	56.15	55.7	56.6	6.6	21.6	RIL	147	IciM	CYR32 and CYR33	https://www.sciencedirect.com/science/article/pii/S2214514120300015
Gebrewahid2020a_DS_2AS	2AS	DS	Fuyu 3 × Zhengzhou 5389	AX-111018125–AX-110099691	17	16.5	17.5	8.4	9.3	RIL	147	IciM	CYR32 and CYR33	https://www.sciencedirect.com/science/article/pii/S2214514120300015
Gebrewahid2020a_DS_2BS	2BS	DS	Fuyu 3 × Zhengzhou 5389	AX-110578293 - AX-111507209	49.8	49.2	50.4	7.09	12.6	RIL	147	IciM	CYR32 and CYR33	https://www.sciencedirect.com/science/article/pii/S2214514120300015
Gebrewahid2020a_DS_3AL	3AL	DS	Fuyu 3 × Zhengzhou 5389	AX-111087037 - AX-110964176	13.1	12.6	13.6	3.9	8.9	RIL	147	IciM	CYR32 and CYR33	https://www.sciencedirect.com/science/article/pii/S2214514120300015
Gebrewahid2020a_DS_4AL	4AL	DS	Fuyu 3 × Zhengzhou 5389	AX-109373210 - AX-109366086	87.8	87.3	88.3	3.3	3.5	RIL	147	IciM	CYR32 and CYR33	https://www.sciencedirect.com/science/article/pii/S2214514120300015
Gebrewahid2020a_DS_4BS	4BS	DS	Fuyu 3 × Zhengzhou 5389	AX-108730259 - AX-110740087	11.05	10.5	11.6	3.4	16.2	RIL	147	IciM	CYR32 and CYR33	https://www.sciencedirect.com/science/article/pii/S2214514120300015
Gebrewahid2020a_DS_5AL	5AL	DS	Fuyu 3 × Zhengzhou 5389	AX-109446853 - AX-111495975	39.85	39.7	40	3	5.1	RIL	147	IciM	CYR32 and CYR33	https://www.sciencedirect.com/science/article/pii/S2214514120300015
Gebrewahid2020a_DS_6DL	6DL	DS	Fuyu 3 × Zhengzhou 5389	AX-108848475 - AX-109273869	12.95	12.1	13.8	12	22.6	RIL	147	IciM	CYR32 and CYR33	https://www.sciencedirect.com/science/article/pii/S2214514120300015
Gebrewahid2020a_DS_7BL	7BL	DS	Fuyu 3 × Zhengzhou 5389	wms577 - barc1073	112	111.2	112.8	4.5	21.9	RIL	147	IciM	CYR32 and CYR33	https://www.sciencedirect.com/science/article/pii/S2214514120300015
Gebrewahid2020a_DS_7DL	7DL	DS	Fuyu 3 × Zhengzhou 5389	AX-110938697 - AX-111591751	30.05	29.7	30.4	13	19.6	RIL	147	IciM	CYR32 and CYR33	https://www.sciencedirect.com/science/article/pii/S2214514120300015
Gebrewahid2020b_DS_1BL	1BL	DS	Mianyang351-15 × Zhengzhou5389	AX-110946149 - Lr46/Yr29	29.55	29	30.1	20.6	16.7	RIL	150	IciM	CYR32 and CYR33	https://apsjournals.apsnet.org/doi/10.1094/PHYTO-08-19-0316-R
Gebrewahid2020b_DS_1DL	1DL	DS	Mianyang351-15 × Zhengzhou5389	AX-111135128 - AX-111085909	23.05	22.5	23.6	10	12.7	RIL	150	IciM	CYR32 and CYR33	https://apsjournals.apsnet.org/doi/10.1094/PHYTO-08-19-0316-R
Gebrewahid2020b_DS_2AS	2AS	DS	Mianyang351-15 × Zhengzhou5389	Lr37/Yr17 - AX-111661031	5.6	4.5	6.7	21.2	17.2	RIL	150	IciM	CYR32 and CYR33	https://apsjournals.apsnet.org/doi/10.1094/PHYTO-08-19-0316-R
Gebrewahid2020b_DS_2DS	2DS	DS	Mianyang351-15 × Zhengzhou5389	AX-109486828 - AX-109403444	11.95	11.4	12.5	7.5	9.9	RIL	150	IciM	CYR32 and CYR33	https://apsjournals.apsnet.org/doi/10.1094/PHYTO-08-19-0316-R
Gebrewahid2020b_DS_3AS	3AS	DS	Mianyang351-15 × Zhengzhou5389	AX-111491666 - AX-110551014	14.05	13.6	14.5	4.5	7.1	RIL	150	IciM	CYR32 and CYR33	https://apsjournals.apsnet.org/doi/10.1094/PHYTO-08-19-0316-R
Gebrewahid2020b_DS_3DL	3DL	DS	Mianyang351-15 × Zhengzhou5389	AX-109333872 - AX-108884636	15.8	15.4	16.2	3.7	4.4	RIL	150	IciM	CYR32 and CYR33	https://apsjournals.apsnet.org/doi/10.1094/PHYTO-08-19-0316-R
Gebrewahid2020b_DS_7BL	7BL	DS	Mianyang351-15 × Zhengzhou5389	AX-108959083 - Lr68	27.1	26.9	27.3	10.5	18.2	RIL	150	IciM	CYR32 and CYR33	https://apsjournals.apsnet.org/doi/10.1094/PHYTO-08-19-0316-R
Guo2008_IT/SN_2BL	2BL	IT,SN	Aquileja × Luke	Xwmc175 - Xwmc332	139.65	128.5	150.8	13.9	61.5	F3 lines	326	CIM	CYR32	https://pubmed.ncbi.nlm.nih.gov/18943256/
Guo2008_IT/SN_2BS.1	2BS	IT,SN	Aquileja × Luke	Xwmc154 - Xgwm148	62.2	43.5	80.9	7.7	36.6	F3 lines	326	CIM	CYR32	https://pubmed.ncbi.nlm.nih.gov/18943256/
Guo2008_IT/SN_2BS.2	2BS	IT,SN	Aquileja × Luke	Xgwm148 - Xabrc167	92.8	80.9	104.7	8.8	41.5	F3 lines	326	CIM	CYR32	https://pubmed.ncbi.nlm.nih.gov/18943256/
Hao2011_IT_2AS	2AS	IT	Pioneer 26R61 × AGS 2000	Xbarc124 - Xgwm359	23.6	16.9	31.9	25.6	56	RIL	178	CIM	PST-100 and PST-102	https://www.ndsu.edu/pubweb/~mcclean/plsc731/homework/papers/hao%20et%20al%20-%20Characterization%20of%20a%20major%20QTL%20for%20adult%20plant%20resistance%20to%20stripe%20rust%20in%20US%20soft%20red%20winter%20wheat.pdf
Hao2011_IT_3BS.1	3BS	IT	Pioneer 26R61 × AGS 2000	wPt-730063 - wPt-9579	52.2	52.1	52.7	3.6	7	RIL	178	CIM	PST-100 and PST-102	https://www.ndsu.edu/pubweb/~mcclean/plsc731/homework/papers/hao%20et%20al%20-%20Characterization%20of%20a%20major%20QTL%20for%20adult%20plant%20resistance%20to%20stripe%20rust%20in%20US%20soft%20red%20winter%20wheat.pdf
Hao2011_IT_3BS.2	3BS	IT	Pioneer 26R61 × AGS 2000	wPt-1612 - wPt-7486	54.6	54.5	56.1	3.1	5	RIL	178	CIM	PST-100 and PST-102	https://www.ndsu.edu/pubweb/~mcclean/plsc731/homework/papers/hao%20et%20al%20-%20Characterization%20of%20a%20major%20QTL%20for%20adult%20plant%20resistance%20to%20stripe%20rust%20in%20US%20soft%20red%20winter%20wheat.pdf
Hao2011_IT_3BS.3	3BS	IT	Pioneer 26R61 × AGS 2000	wPt-2557 - Xbarc133	9.4	9.3	10.7	3.8	5	RIL	178	CIM	PST-100 and PST-102	https://www.ndsu.edu/pubweb/~mcclean/plsc731/homework/papers/hao%20et%20al%20-%20Characterization%20of%20a%20major%20QTL%20for%20adult%20plant%20resistance%20to%20stripe%20rust%20in%20US%20soft%20red%20winter%20wheat.pdf
Hao2011_IT_5B	5B	IT	Pioneer 26R61 × AGS 2000	wPt-665267 - Xgdm152	34.2	34	35.2	3.3	5	RIL	178	CIM	PST-100 and PST-102	https://www.ndsu.edu/pubweb/~mcclean/plsc731/homework/papers/hao%20et%20al%20-%20Characterization%20of%20a%20major%20QTL%20for%20adult%20plant%20resistance%20to%20stripe%20rust%20in%20US%20soft%20red%20winter%20wheat.pdf
Hao2011_IT_6AS	6AS	IT	Pioneer 26R61 × AGS 2000	wPt-671561 - wPt-7840	11.6	4.8	12.6	4.4	6	RIL	178	CIM	PST-100 and PST-102	https://www.ndsu.edu/pubweb/~mcclean/plsc731/homework/papers/hao%20et%20al%20-%20Characterization%20of%20a%20major%20QTL%20for%20adult%20plant%20resistance%20to%20stripe%20rust%20in%20US%20soft%20red%20winter%20wheat.pdf
Hou2015_AUDPC/IT_1BL.1	1BL	AUDPC,IT	Druchamp × Michigan Amber	Xwmc611 - Xwmc694	47.885	44	50	4.06	10.19	RIL	94	CIM	PST-25, PST-29, PST-35, PST-45, PST-100, PST-114, PST-130	https://journals.plos.org/plosone/article?id=10.1371/journal.pone.0126794
Hou2015_AUDPC/IT_1BL.2	1BL	AUDPC,IT	Druchamp × Michigan Amber	IWA3893 - Xgwm259	110.342	107.5	112.3	11.29	31.04	RIL	94	CIM	PST-25, PST-29, PST-35, PST-45, PST-100, PST-114, PST-131	https://journals.plos.org/plosone/article?id=10.1371/journal.pone.0126794
Hou2015_AUDPC/IT_1DS	1DS	AUDPC,IT	Druchamp × Michigan Amber	Xwmc432 - IWA2268	25.698	20.6	25.698	9.88	19.07	RIL	94	CIM	PST-25, PST-29, PST-35, PST-45, PST-100, PST-114, PST-132	https://journals.plos.org/plosone/article?id=10.1371/journal.pone.0126794
Hou2015_AUDPC/IT_2BL	2BL	AUDPC,IT	Druchamp × Michigan Amber	IWA839 - IWA4294	103.041	102.8	103.1	6.9	13.72	RIL	94	CIM	PST-25, PST-29, PST-35, PST-45, PST-100, PST-114, PST-133	https://journals.plos.org/plosone/article?id=10.1371/journal.pone.0126794
Hou2015_AUDPC/IT_3AL	3AL	AUDPC,IT	Druchamp × Michigan Amber	IWA6834 - IWA602	0	0	10.4	6.23	13.85	RIL	94	CIM	PST-25, PST-29, PST-35, PST-45, PST-100, PST-114, PST-134	https://journals.plos.org/plosone/article?id=10.1371/journal.pone.0126794
Hou2015_AUDPC/IT_5AL	5AL	AUDPC,IT	Druchamp × Michigan Amber	IWA2947 - IWA6988	19.416	7.6	20.8	5.24	17.22	RIL	94	CIM	PST-25, PST-29, PST-35, PST-45, PST-100, PST-114, PST-135	https://journals.plos.org/plosone/article?id=10.1371/journal.pone.0126794
Hou2015_AUDPC/IT_5BL.1	5BL	AUDPC,IT	Druchamp × Michigan Amber	IWA2093 - IWA2365	89.9	88.4	90.7	12.89	36.04	RIL	94	CIM	PST-25, PST-29, PST-35, PST-45, PST-100, PST-114, PST-127	https://journals.plos.org/plosone/article?id=10.1371/journal.pone.0126794
Hou2015_AUDPC/IT_5BL.2	5BL	AUDPC,IT	Druchamp × Michigan Amber	IWA8391 - IWA3025	74.727	74.6	74.9	5.41	13.29	RIL	94	CIM	PST-25, PST-29, PST-35, PST-45, PST-100, PST-114, PST-136	https://journals.plos.org/plosone/article?id=10.1371/journal.pone.0126794
Hou2015_AUDPC/IT_5DL	5DL	AUDPC,IT	Druchamp × Michigan Amber	IWA701 - IWA8404	15	12.7	16.9	5.14	11.94	RIL	94	CIM	PST-25, PST-29, PST-35, PST-45, PST-100, PST-114, PST-128	https://journals.plos.org/plosone/article?id=10.1371/journal.pone.0126794
Hou2015_AUDPC/IT_6BL.1	6BL	AUDPC,IT	Druchamp × Michigan Amber	IWA3298 - IWA6436	52	51.5	52.4	7.21	20.36	RIL	94	CIM	PST-25, PST-29, PST-35, PST-45, PST-100, PST-114, PST-129	https://journals.plos.org/plosone/article?id=10.1371/journal.pone.0126794
Hou2015_AUDPC/IT_6BL.2	6BL	AUDPC,IT	Druchamp × Michigan Amber	IWA4773 - IWA3899	29.856	28.8	29.9	5.08	21.63	RIL	94	CIM	PST-25, PST-29, PST-35, PST-45, PST-100, PST-114, PST-137	https://journals.plos.org/plosone/article?id=10.1371/journal.pone.0126794
Huang2019_SR_3BS	3BS	SR	Mingxian 169 × P9936	AX-111487728 - AX-109919508	0.3	0	0.6	16.8	23	RIL	186	CIM	CYR32 CYR33 and CYR34	https://apsjournals.apsnet.org/doi/pdf/10.1094/PHYTO-10-18-0388-R
Huang2019_SR_7BL	7BL	SR	Mingxian 169 × P9936	AX-108818685 - AX-111703868	201.65	200.5	202.8	19.7	36	RIL	186	CIM	CYR32 CYR33 and CYR34	https://apsjournals.apsnet.org/doi/pdf/10.1094/PHYTO-10-18-0388-R
Huang2021_IT/DS_1B	1B	IT, DS	Avocet S × Shaannong 37	AX-108745708-AX-110483673	215.05	214	216.1	12.4	18.9	RIL	161	ICIM-ADD	CYR36	https://apsjournals.apsnet.org/doi/full/10.1094/PDIS-07-20-1516-RE
Huang2021_DS_1B	1B	DS	Avocet S (AvS)/ Changwu 357-9 (CW357-9)	AX-110020417-16K-16852	153	147.23	158.76	12.4	29.1	RIL	167	ICIM	PstracesPST-Lab.1, PSTLab.2 and PST-V26	https://apsjournals.apsnet.org/doi/full/10.1094/PDIS-07-20-1516-RE
Huang2021_IT/DS_1D	1D	IT, DS	Avocet S × Shaannong 36	AX-110480216-AX-111475929	22.45	21.2	23.7	12.7	31.5	RIL	161	ICIM-ADD	CYR35	https://apsjournals.apsnet.org/doi/full/10.1094/PDIS-07-20-1516-RE
Huang2021_IT/DS_2A	2A	IT, DS	Avocet S × Shaannong 38	AX-108857922-AX-111730999	1.8	1.3	2.3	21.2	36.1	RIL	161	ICIM-ADD	CYR37	https://apsjournals.apsnet.org/doi/full/10.1094/PDIS-07-20-1516-RE
Huang2021_IT_2A	2A	IT	Avocet S (AvS)/ Changwu 357-9 (CW357-9)	16K-4252- AX-110974948	54	0	194.96	5.4	5.9	RIL	167	ICIM	PstracesPST-Lab.1, PSTLab.2 and PST-V26	https://apsjournals.apsnet.org/doi/full/10.1094/PDIS-07-20-1516-RE
Huang2021_IT/DS_3D.1	3D	IT, DS	Avocet S × Shaannong 35	AX-109446046-AX-94498685	3.05	0	6.1	4.1	9.4	RIL	161	ICIM-ADD	CYR34	https://apsjournals.apsnet.org/doi/full/10.1094/PDIS-07-20-1516-RE
Huang2021_IT/DS_3D.2	3D	IT, DS	Avocet S × Shaannong 39	AX-110950126-AX-109582945	67.2	65.8	68.6	9.2	12.2	RIL	161	ICIM-ADD	CYR38	https://apsjournals.apsnet.org/doi/full/10.1094/PDIS-07-20-1516-RE
Huang2021_DS_3D	3D	DS	Avocet S (AvS)/ Changwu 357-9 (CW357-9)	16K-9514 - 16K-9526	20	0	90.84	6.1	8.3	RIL	167	ICIM	PstracesPST-Lab.1, PSTLab.2 and PST-V26	https://apsjournals.apsnet.org/doi/full/10.1094/PDIS-07-20-1516-RE
Huang2021_IT/DS_6B	6B	IT, DS	Avocet S × Shaannong 40	AX-108908139-AX-109914013	57.7	56.1	59.3	12.4	18.5	RIL	161	ICIM-ADD	CYR39	https://apsjournals.apsnet.org/doi/full/10.1094/PDIS-07-20-1516-RE
Huang2021_DS_6B	6B	DS	Avocet S (AvS)/ Changwu 357-9 (CW357-9)	16K-15955 - AX-109914318	51	5.87	96.12	10.2	10.4	RIL	167	ICIM	PstracesPST-Lab.1, PSTLab.2 and PST-V26	https://apsjournals.apsnet.org/doi/full/10.1094/PDIS-07-20-1516-RE
Jiang-tao2019_SR_3AS	3AS	SR	C33 × X440	4261525 - 1201921	75.3	73.6	77	8.95	6.59	RIL	183	ICIM	CYR32, CYR33, and CYR34.	https://www.sciencedirect.com/science/article/pii/S2095311919626389?via%3Dihub
Jiang-tao2019_SR_5AL	5AL	SR	C33 × X440	3954825 - 7351706	31.6	30.3	32.9	14	12.28	RIL	183	ICIM	CYR32, CYR33, and CYR34.	https://www.sciencedirect.com/science/article/pii/S2095311919626389?via%3Dihub
Jiang-tao2019_SR_5BL	5BL	SR	C33 × X440	1130553 - 1686211	21.15	18.9	23.4	17	15.21	RIL	183	ICIM	CYR32, CYR33, and CYR34.	https://www.sciencedirect.com/science/article/pii/S2095311919626389?via%3Dihub
Jiang-tao2019_SR_7DS	7DS	SR	C33 × X440	3956219 - 3956625	106.95	102.7	111.2	9.89	10.27	RIL	183	ICIM	CYR32, CYR33, and CYR34.	https://www.sciencedirect.com/science/article/pii/S2095311919626389?via%3Dihub
Kandel2017_IT/DS/AUDPC_1BS	1BS	IT,DS,AUDPC	AvS × PI 480035	Xbarc187-Xcfd59	355.61	354.6	356.2	56.9	88	RIL	110	CIM	PSTv-14, PSTv-37, PSTv-40	https://www.sciencedirect.com/science/article/pii/S2095311919626389?via%3Dihub
Kandel2017_IT/DS/AUDPC_3B	3B	IT,DS,AUDPC	AvS × PI 480035	XA16267-XA2255	26.11	14.9	29.7	13.8	43	RIL	110	CIM	PSTv-14, PSTv-37, PSTv-40	https://www.sciencedirect.com/science/article/pii/S2095311919626389?via%3Dihub
Kruse2019_IT_4A	4A	IT	Finch × Eltan	Xiwa6193 - Xiwa2606	95.3	78.6	112	8.73	17	DH	155	CI M	NA	https://acsess.onlinelibrary.wiley.com/doi/abs/10.3198/jpr2018.06.0040crmp
Lan2014_AUDPC/DS_1BL	1BL	AUDPC,DS	Avocet-YrA × Francolin#1.	wPt-1770-wPt-9028	23.35	19.9	26.8	24.6	43.6	RIL	141	ICIM	CYR32, CYR33, V2	https://www.researchgate.net/profile/Zhang-Yelun/publication/271948526_QTL_characterization_of_resistance_to_leaf_rust_and_stripe_rust_in_the_spring_wheat_line_Francolin1/links/54daa3fe0cf261ce15cd7bbb/QTL-characterization-of-resistance-to-leaf-rust-and-stripe-rust-in-the-spring-wheat-line-Francolin1.pdf
Lan2014_AUDPC/DS_2BS	2BS	AUDPC,DS	Avocet-YrA × Francolin#1.	gwm374-YrF	75.1	74.1	76.1	12.8	22.7	RIL	141	ICIM	CYR32, CYR33, V2	https://www.researchgate.net/profile/Zhang-Yelun/publication/271948526_QTL_characterization_of_resistance_to_leaf_rust_and_stripe_rust_in_the_spring_wheat_line_Francolin1/links/54daa3fe0cf261ce15cd7bbb/QTL-characterization-of-resistance-to-leaf-rust-and-stripe-rust-in-the-spring-wheat-line-Francolin1.pdf
Lan2014_AUDPC/DS_2DS	2DS	AUDPC,DS	Avocet-YrA × Francolin#1.	wPt-9780-wPt-3728	41.15	35.6	46.7	5	5.3	RIL	141	ICIM	CYR32, CYR33, V2	https://www.researchgate.net/profile/Zhang-Yelun/publication/271948526_QTL_characterization_of_resistance_to_leaf_rust_and_stripe_rust_in_the_spring_wheat_line_Francolin1/links/54daa3fe0cf261ce15cd7bbb/QTL-characterization-of-resistance-to-leaf-rust-and-stripe-rust-in-the-spring-wheat-line-Francolin1.pdf
Lan2014_AUDPC/DS_3BS	3BS	AUDPC,DS	Avocet-YrA × Francolin#1.	gwm533.2-barc133	18.75	18.1	19.4	4.5	9	RIL	141	ICIM	CYR32, CYR33, V2	https://www.researchgate.net/profile/Zhang-Yelun/publication/271948526_QTL_characterization_of_resistance_to_leaf_rust_and_stripe_rust_in_the_spring_wheat_line_Francolin1/links/54daa3fe0cf261ce15cd7bbb/QTL-characterization-of-resistance-to-leaf-rust-and-stripe-rust-in-the-spring-wheat-line-Francolin1.pdf
Lan2014_AUDPC/DS_5AL	5AL	AUDPC,DS	Avocet-YrA × Francolin#1.	wPt-733649-wPt-9094	52.05	45.8	58.3	6	6.4	RIL	141	ICIM	CYR32, CYR33, V2	https://www.researchgate.net/profile/Zhang-Yelun/publication/271948526_QTL_characterization_of_resistance_to_leaf_rust_and_stripe_rust_in_the_spring_wheat_line_Francolin1/links/54daa3fe0cf261ce15cd7bbb/QTL-characterization-of-resistance-to-leaf-rust-and-stripe-rust-in-the-spring-wheat-line-Francolin1.pdf
Lan2014_AUDPC/DS_6AL	6AL	AUDPC,DS	Avocet-YrA × Francolin#1.	wPt-733679-wPt-744577	26.15	25.8	26.5	6.8	7.9	RIL	141	ICIM	CYR32, CYR33, V2	https://www.researchgate.net/profile/Zhang-Yelun/publication/271948526_QTL_characterization_of_resistance_to_leaf_rust_and_stripe_rust_in_the_spring_wheat_line_Francolin1/links/54daa3fe0cf261ce15cd7bbb/QTL-characterization-of-resistance-to-leaf-rust-and-stripe-rust-in-the-spring-wheat-line-Francolin1.pdf
Lan2017_DS/AUDPC_3BS	3BS	DS,AUDPC	UC1110 × PI610750	cfb3417-barc133	6.05	5.8	6.3	25.6	38.2	RIL	186	ICIM	Mex14.191	https://www.researchgate.net/profile/Zhang-Yelun/publication/271948526_QTL_characterization_of_resistance_to_leaf_rust_and_stripe_rust_in_the_spring_wheat_line_Francolin1/links/54daa3fe0cf261ce15cd7bbb/QTL-characterization-of-resistance-to-leaf-rust-and-stripe-rust-in-the-spring-wheat-line-Francolin1.pdf
Lan2017_DS/AUDPC_3DC	3DC	DS,AUDPC	UC1110 × PI610750	gwm341-barc1119	38.65	37.1	40.2	4.5	8.9	RIL	186	ICIM	Mex14.191	https://www.researchgate.net/profile/Zhang-Yelun/publication/271948526_QTL_characterization_of_resistance_to_leaf_rust_and_stripe_rust_in_the_spring_wheat_line_Francolin1/links/54daa3fe0cf261ce15cd7bbb/QTL-characterization-of-resistance-to-leaf-rust-and-stripe-rust-in-the-spring-wheat-line-Francolin1.pdf
Li2017_IT/DS_2BS	2BS	IT,DS	YacoS × M169	BS00022657_51-IACX6411	14.5	13.8	15.2	27.6	51.9	RIL	184	ICIM	CYR32 CYR33 PST-V26	https://kd.nsfc.gov.cn/paperDownload/19907753743.pdf
Lin2007_IT/AUDPC_7BL	7BL	IT,AUDPC	AVS × Alpowa	Xwgp36 - Xwgp45	22.9	22.5	23.3	57.5	25.3	F3 lines	136	SIM	PST-1 and PST-21	https://link.springer.com/article/10.1007/s00122-007-0518-0
LinandChen2008_IT/AUDPC_1BL	1BL	IT,AUDPC	AVS × Express	Xwgp77 - Xwmc631	24.1	15.7	32.5	4.4	5.9	RIL	146	CIM	PST-100, 114, 115 and 116	https://link.springer.com/article/10.1007/s00122-008-0894-0
LinandChen2008_IT/AUDPC_3BL	3BL	IT,AUDPC	AVS × Express	Xgwm299 - Xwgp66	31.5	28.7	34.3	9.9	16.4	RIL	146	CIM	PST-100, 114, 115 and 116	https://link.springer.com/article/10.1007/s00122-008-0894-0
LinandChen2008_IT/AUDPC_6AS	6AS	IT,AUDPC	AVS × Express	Xgwm334 - Xwgp56	18.6	16.7	20.5	10.5	19.1	RIL	146	CIM	PST-100, 114, 115 and 116	https://link.springer.com/article/10.1007/s00122-008-0894-0
Lin2018_IT/DS_5B	5B	IT,DS	Kofa × W9262-260D3	RAC875_c38873_1118 - wsnp_Ku_c4427_8029592	225.3	224	225.3	9.17	25.1	DH	155	CIM	C-PST-2, C-PST-30	https://journals.plos.org/plosone/article?id=10.1371/journal.pone.0203283
Lin2018_IT/DS_7B	7B	IT,DS	Kofa × W9262-260D3	BS00003929 - BS00075300_51	222.5	219.6	222.5	11.47	30.4	DH	155	CIM	C-PST-2, C-PST-30	https://journals.plos.org/plosone/article?id=10.1371/journal.pone.0203283
Liu2019_IT/DS_1BL	1BL	IT,DS	Avocet S (AvS) × Skiles	IWB14436 - IWB34471	128.675	128.35	129	10.96	14.54	DH	129	ICIM	PSTv-37	https://pubmed.ncbi.nlm.nih.gov/30730788/
Liu2019_IT/DS/AUDPC_3BS	3BS	IT,DS,AUDPC	Avocet S (AvS) × Skiles	IWB67768 - IWA7230	2.28	1.76	2.8	18.78	28.22	DH	129	ICIM	PSTv-37	https://pubmed.ncbi.nlm.nih.gov/30730788/
Liu2019_IT/DS/AUDPC_4BL	4BL	IT,DS,AUDPC	Avocet S (AvS) × Skiles	IWB433 - IWB13720	66.535	66.87	66.2	23.76	41.83	DH	129	ICIM	PSTv-37	https://pubmed.ncbi.nlm.nih.gov/30730788/
Liu2019_IT/DS/AUDPC_5AL	5AL	IT,DS,AUDPC	Avocet S (AvS) × Skiles	IWB53812 - IWB1737	125.325	125.65	125	7.79	12.52	DH	129	ICIM	PSTv-37	https://pubmed.ncbi.nlm.nih.gov/30730788/
Liu2019_IT/DS/AUDPC_6B	6B	IT,DS,AUDPC	Avocet S (AvS) × Skiles	IWB41786 - IWB56561	37.53	37.06	38	10.61	16.92	DH	129	ICIM	PSTv-37	https://pubmed.ncbi.nlm.nih.gov/30730788/
Liu2019_DS/AUDPC_7DL	7DL	DS,AUDPC	Avocet S (AvS) × Skiles	IWB7447 - IWB63887	121.24	119.98	122.5	4.44	5.54	DH	129	ICIM	PSTv-37	https://pubmed.ncbi.nlm.nih.gov/30730788/
Liu2020_AUDPC/IT_1BL	1BL	AUDPC,IT	Avocet S (AvS) × PI 181410	IWB6507 - IWB72918	162	159	165	6.4	10.5	RIL	170	SMA/CIM	PSTv-4 PSTv-14	https://www.frontiersin.org/articles/10.3389/fpls.2020.596962/full
Liu2020_AUDPC/IT_2BL	2BL	AUDPC,IT	AvS × PI 181410	IWB51607 - IWB47487	113.5	109	118	4	7.2	RIL	170	SMA/CIM	PSTv-4 PSTv-14	https://www.frontiersin.org/articles/10.3389/fpls.2020.596962/full
Liu2020_AUDPC/IT_2BS	2BS	AUDPC,IT	AvS × PI 181410	IWB13249 - IWB11101	16	12	20	3.1	5.6	RIL	170	SMA/CIM	PSTv-4 PSTv-14	https://www.frontiersin.org/articles/10.3389/fpls.2020.596962/full
Liu2020_AUDPC/IT_4AS	4AS	AUDPC,IT	AvS × PI 181410	IWB57099 - IWB6643	38.25	37.9	38.6	3.3	11.2	RIL	170	SMA/CIM	PSTv-4 PSTv-14	https://www.frontiersin.org/articles/10.3389/fpls.2020.596962/full
Liu2020_AUDPC/IT_4BL	4BL	AUDPC,IT	AvS × PI 181410	IWB80 - IWB51659	70.5	68	73	15.1	50	RIL	170	SMA/CIM	PSTv-4 PSTv-14	https://www.frontiersin.org/articles/10.3389/fpls.2020.596962/full
Liu2020_AUDPC/IT_5AS	5AS	AUDPC,IT	AvS × PI 181410	IWB10594 - IWB7246	4	0	8	3.4	4.2	RIL	170	SMA/CIM	PSTv-4 PSTv-14	https://www.frontiersin.org/articles/10.3389/fpls.2020.596962/full
Liu2020_AUDPC/IT_5BL.1	5BL	AUDPC,IT	AvS × PI 181410	IWB34702 - IWB5907	208.45	204.4	212.5	4.7	15.1	RIL	170	SMA/CIM	PSTv-4 PSTv-14	https://www.frontiersin.org/articles/10.3389/fpls.2020.596962/full
Liu2020_AUDPC/IT_5BL.2	5BL	AUDPC,IT	AvS × PI 181410	IWB59968 - IWB20628	312	307	317	4.8	17.3	RIL	170	SMA/CIM	PSTv-4 PSTv-14	https://www.frontiersin.org/articles/10.3389/fpls.2020.596962/full
Liu2021_IT_2A	2A	IT	RH520 × FDC12	AX-94417710- AX-111141805	106	18.45	193.54	8.1	7.4	RIL	170	ICIM	CYR32 and CYR34	https://link.springer.com/article/10.1007/s00122-021-03970-4
Liu2021_IT_2D	2D	IT	RH520 × FDC12	AX-109525831-AX-111726271	119	23.89	214.1	7.9	7.1	RIL	170	ICIM	CYR32 and CYR34	https://link.springer.com/article/10.1007/s00122-021-03970-4
Liu2021_DS_3B	3B	DS	RH520 × FDC12	AX-110108039-AX-111197043	1	0	4.32	17.5	38	RIL	170	ICIM	CYR32 and CYR34	https://link.springer.com/article/10.1007/s00122-021-03970-4
Liu2021_DS_4B	4B	DS	RH520 × FDC12	AX-111121224-AX-89518393	75	48.3	101.69	8.6	13.4	RIL	170	ICIM	CYR32 and CYR34	https://link.springer.com/article/10.1007/s00122-021-03970-4
Liu2021_IT_5B.1	5B	IT	RH520 × FDC12	AX-111152749-AX-110508006	109	0	229.78	7.1	6.3	RIL	170	ICIM	CYR32 and CYR34	https://link.springer.com/article/10.1007/s00122-021-03970-4
Liu2021_IT_5B.2	5B	IT	RH520 × FDC12	AX-109827342-AX-94987192	138	78.81	197.18	5.7	9	RIL	170	ICIM	CYR32 and CYR34	https://link.springer.com/article/10.1007/s00122-021-03970-4
Liu2021_IT_7B.1	7B	IT	RH520 × FDC12	AX-110514055-AX-110498108	64	0	349.19	4.6	4.1	RIL	170	ICIM	CYR32 and CYR34	https://link.springer.com/article/10.1007/s00122-021-03970-4
Liu2021_IT_7B.2	7B	IT	RH520 × FDC12	AX-111551132 -AX-109421983	50	0	110.52	4.5	8.9	RIL	170	ICIM	CYR32 and CYR34	https://link.springer.com/article/10.1007/s00122-021-03970-4
Liu2021a_IT/DS_2A	2A	IT, DS	RH520 x FDC12	AX-94417710-AX-111141805	106			6.4	9.1	RIL	226	ICIM-ADD	CYR32, CYR34	https://link.springer.com/article/10.1007/s00122-021-03970-4
Liu2021a_IT/DS_2D	2D	IT, DS	RH520 x FDC12	AX-89563243-AX-111128536	117			7.3	10.9	RIL	226	ICIM-ADD	CYR32, CYR34	https://link.springer.com/article/10.1007/s00122-021-03970-4
Liu2021a_IT/DS_3B	3B	IT, DS	RH520 x FDC12	AX-110108039-AX-111197043	1			17.5	38	RIL	226	ICIM-ADD	CYR32, CYR34	https://link.springer.com/article/10.1007/s00122-021-03970-4
Liu2021a_IT/DS_4B	4B	IT, DS	RH520 x FDC12	AX-111121224-AX-89518393	75			6.9	17.5	RIL	226	ICIM-ADD	CYR32, CYR34	https://link.springer.com/article/10.1007/s00122-021-03970-4
Liu2021a_IT/DS_5B.1	5B	IT, DS	RH520 x FDC12	AX-111152749-AX-110508006	109			7.1	6.3	RIL	226	ICIM-ADD	CYR32, CYR34	https://link.springer.com/article/10.1007/s00122-021-03970-4
Liu2021a_IT/DS_5B.2	5B	IT, DS	RH520 x FDC12	AX-109827342-AX-94987192	138			5.7	9	RIL	226	ICIM-ADD	CYR32, CYR34	https://link.springer.com/article/10.1007/s00122-021-03970-4
Liu2021a_IT/DS_5D	5D	IT, DS	RH520 x FDC12	AX-109898339-AX-110415968	21			4.1	4.8	RIL	226	ICIM-ADD	CYR32, CYR34	https://link.springer.com/article/10.1007/s00122-021-03970-4
Liu2021a_IT/DS_7A	7A	IT, DS	RH520 x FDC12	AX-94513729- AX-110505644	81			3.1	3.6	RIL	226	ICIM-ADD	CYR32, CYR34	https://link.springer.com/article/10.1007/s00122-021-03970-4
Liu2021a_IT/DS_7B.1	7B	IT, DS	RH520 x FDC12	AX-110498108-AX-111236639	65			4.2	7	RIL	226	ICIM-ADD	CYR32, CYR34	https://link.springer.com/article/10.1007/s00122-021-03970-4
Liu2021a_IT/DS_7B.2	7B	IT, DS	RH520 x FDC12	AX-111551132-AX-109421983	50			4.5	8.9	RIL	226	ICIM-ADD	CYR32, CYR34	https://link.springer.com/article/10.1007/s00122-021-03970-4
Liu2021b_IT/DS_6A.1	6A	IT, DS	P10090 x Mingxian 169	AX-111103596-AX-110585473	14.2	13.7	14.7	9.5	34.3	RIL	110	SMA	CYR29, CYR31, CYR32, CYR33, CYR34, Su11-7, V26/CH42	https://link.springer.com/article/10.1007/s00122-021-03801-6
Liu2021b_IT/DS_6A.2	6A	IT, DS	P10090 x Mingxian 169	AX-111491606-AX-111236279	21.7	20.7	22.7	30.3	54.4	F2:3	182	SMA	CYR29, CYR31, CYR32, CYR33, CYR34, Su11-7, V26/CH42	https://link.springer.com/article/10.1007/s00122-021-03801-6
LiuLu2019_IT_2BS	2BS	IT	Eltan × Avocet S.	IWB11750 - IWB27810	58.25	55.2	61.3	6.54	15.84	RIL	112	CI M	PSTv-4	https://apsjournals.apsnet.org/doi/full/10.1094/PHYTO-10-18-0385-R
LiuLu2019_IT_4AL	4AL	IT	Eltan × Avocet S	IWB56668 - IWB18740	126	121.7	130.3	7.83	17.18	RIL	112	CI M	PSTv-4	https://apsjournals.apsnet.org/doi/full/10.1094/PHYTO-10-18-0385-R
LiuLu2019_IT_5BS	5BS	IT	Eltan × Avocet S	IWB15048 - IWA420	16.45	11.9	21	6.51	14.75	RIL	112	CI M	PSTv-4	https://apsjournals.apsnet.org/doi/full/10.1094/PHYTO-10-18-0385-R
LiuLu2019_IT_6AS	6AS	IT	Eltan × Avocet S	IWA705 - IWB13777	12.3	9	15.6	8.45	20.48	RIL	112	CI M	PSTv-4	https://apsjournals.apsnet.org/doi/full/10.1094/PHYTO-10-18-0385-R
LiuLu2019_IT_7BL	7BL	IT	Eltan × Avocet S	IWB10779 - IWB73755	44.9	42.8	47	5.21	13.53	RIL	112	CI M	PSTv-4	https://apsjournals.apsnet.org/doi/full/10.1094/PHYTO-10-18-0385-R
Long2021_DS/SR_1A	1A	DS, SR	AYH × TC29	AX-110567377-AX-111086914	25.85	25.6	26.1	3.3	13.4	RIL	110	CIM	NA	https://apsjournals.apsnet.org/doi/10.1094/PHYTO-10-20-0465-R
Long2021_DS/SR_5B	5B	DS, SR	AYH × TC29	AX-109337325-AX-110400764	56.35	56.1	56.6	5.1	21.4	RIL	110	CIM	NA	https://apsjournals.apsnet.org/doi/10.1094/PHYTO-10-20-0465-R
Long2021_DS/SR_7D	7D	DS, SR	AYH × TC29	AX-109750388-AX-110052753	33.5	32.9	34.1	8.5	30.7	RIL	110	CIM	NA	https://apsjournals.apsnet.org/doi/10.1094/PHYTO-10-20-0465-R
Lowe2011_RT/DS_2AS	2AS	RT,DS	C1110 × PI610750	wPt-3896 - cfa2201	37.9	15.7	57.5	3.1	2.3	RIL	186	CIM	PST-100	https://pubmed.ncbi.nlm.nih.gov/21455722/
Lowe2011_RT/DS_2BS	2BS	RT,DS	C1110 × PI610750	gwm429 - barc230	80.6	58.9	82.9	5.9	4.5	RIL	186	CIM	PST-100	https://pubmed.ncbi.nlm.nih.gov/21455722/
Lowe2011_RT/DS_3BS	3BS	RT,DS	C1110 × PI610750	BE446462 - barc133	5.8	3.8	6.3	38.2	36.4	RIL	186	CIM	PST-100	https://pubmed.ncbi.nlm.nih.gov/21455722/
Lowe2011_RT/DS_5AL	5AL	RT,DS	C1110 × PI610750	wmc727 - wPt9800	183.7	179.3	184.6	15.2	10.2	RIL	186	CIM	PST-100	https://pubmed.ncbi.nlm.nih.gov/21455722/
Lu2009_DS_2DS	2DS	DS	Libellula × Huixianhong	Xcfd51 - Xgwm261	33.75	23	44.5	8	9.9	RIL	244	CIM	CYR32	https://pubmed.ncbi.nlm.nih.gov/19756474/
Lu2009_DS_4BL	4BL	DS	Libellula × Huixianhong	Xgwm165 - Xgwm149	13.1	26.2	0	3.57	5.1	RIL	244	CIM	CYR32	https://pubmed.ncbi.nlm.nih.gov/19756474/
Lu2009_DS_5BL.1	5BL	DS	Libellula × Huixianhong	Xwmc415 - Xwmc537	2.15	0	4.3	8.19	7.2	RIL	244	CIM	CYR32	https://pubmed.ncbi.nlm.nih.gov/19756474/
Lu2009_DS_5BL.2	5BL	DS	Libellula × Huixianhong	Xbarc142 - Xgwm604	9.95	19.9	0	2.53	2.6	RIL	244	CIM	CYR32	https://pubmed.ncbi.nlm.nih.gov/19756474/
Lu2009_DS_7DS	7DS	DS	Libellula × Huixianhong	csLV34 - Xgwm295	6.3	0	12.6	16.16	32.2	RIL	244	CIM	CYR32	https://pubmed.ncbi.nlm.nih.gov/19756474/
Ma2019_IT_1B.1	1B	IT	20828 × Chuannong 16	Xwmc156 - Xwmc216	0.9	0	1.8	28.98	39.45	RIL	199	ICIM	CYR32, CYR33 and CYR34	https://pubmed.ncbi.nlm.nih.gov/30680420/
Ma2019_IT_1B.2	1B	IT	20828 × Chuannong 16	AX-108726041 - AX-111548801	75.75	75.5	76	21.18	18.21	RIL	199	ICIM	CYR32, CYR33 and CYR34	https://pubmed.ncbi.nlm.nih.gov/30680420/
Ma2019_IT_4A	4A	IT	20828 × Chuannong 16	AX-109858991 - AX-109982633	58.4	57.8	59	4.61	4.87	RIL	199	ICIM	CYR32, CYR33 and CYR34	https://pubmed.ncbi.nlm.nih.gov/30680420/
Ma2019_IT_6A	6A	IT	20828 × Chuannong 16	AX-94548199 - AX-111101235	70.7	70.4	71	4.54	1.98	RIL	199	ICIM	CYR32, CYR33 and CYR34	https://pubmed.ncbi.nlm.nih.gov/30680420/
Mallard2005_DS_2AL	2AL	DS	CR × Re´cital	Xgwm382a - Xgwm359	37.05	27.3	46.8	6.08	24	RIL	217	CIM	237 E141, 237 E141V17	https://pubmed.ncbi.nlm.nih.gov/15841362/
Mallard2005_DS_2BL	2BL	DS	CR × Re´cital	Xbarc101	101.6	95	108.2	35.52	61	RIL	217	CIM	237 E141, 237 E141V17	https://pubmed.ncbi.nlm.nih.gov/15841362/
Mallard2005_DS_2BS	2BS	DS	CR × Re´cital	Xgpw3032 - Xcfd50a	55.75	40.7	70.8	17.92	70	RIL	217	CIM	237 E141, 237 E141V17	https://pubmed.ncbi.nlm.nih.gov/15841362/
Mallard2005_DS_2DS	2DS	DS	CR × Re´cital	Xgwm102 - Xgwm539	51.8	39.1	64.5	10.9	69	RIL	217	CIM	237 E141, 237 E141V17	https://pubmed.ncbi.nlm.nih.gov/15841362/
Mallard2005_DS_5BL.1	5BL	DS	CR × Re´cital	Xgwm639a - Xgwm639c	146.25	142.8	149.7	9.7	26	RIL	217	CIM	237 E141, 237 E141V17	https://pubmed.ncbi.nlm.nih.gov/15841362/
Mallard2005_DS_5BL.2	5BL	DS	CR × Re´cital	Xgwm234 - XDuPw115a	181	178.8	183.2	11.17	32	RIL	217	CIM	237 E141, 237 E141V17	https://pubmed.ncbi.nlm.nih.gov/15841362/
Melichar2008_IT_1B	1B	IT	Guardian × Avocet S	Xgwm259 - Xgwm818	99.5	101	98	12.6	45	F3 lines	178	CIM	WYR68-1	https://pubmed.ncbi.nlm.nih.gov/15841362/
Molina2018_DS_1BL	1BL	DS	Avocet × Chilero	1164928 - 2289154	75.15	74.9	75.4	30.5	55.2	RIL	96	ICIM	Mex96.11, Mex08.13, and Mex14.191	https://apsjournals.apsnet.org/doi/full/10.1094/PDIS-11-16-1545-RE
Molina2018_DS_5DS	5DS	DS	Avocet × Chilero	100002510 - 3948152	21.55	19.7	23.4	7	4.7	RIL	96	ICIM	Mex96.11, Mex08.13, and Mex14.191	https://apsjournals.apsnet.org/doi/full/10.1094/PDIS-11-16-1545-RE
Molina2018_DS_6BS	6BS	DS	Avocet × Chilero	4396419 - 1209575	66.3	65.8	66.8	9.9	13.8	RIL	96	ICIM	Mex96.11, Mex08.13, and Mex14.191	https://apsjournals.apsnet.org/doi/full/10.1094/PDIS-11-16-1545-RE
Molina2018_DS_7BL	7BL	DS	Avocet × Chilero	100006719 - 1112830	190.3	189.7	190.9	21.9	48.4	RIL	96	ICIM	Mex96.11, Mex08.13, and Mex14.191	https://apsjournals.apsnet.org/doi/full/10.1094/PDIS-11-16-1545-RE
Mu2018_IT/DS_1AL	1AL	IT,DS	Mingxian 169 × Centrum	AX-94458040 - AX-94488258	92	39.1	44.3	8.9	16.1	RIL	151	ICIM	CYR32, CYR33 and CYR34	https://pubmed.ncbi.nlm.nih.gov/30446795/
Mu2018_IT/DS_4AL	4AL	IT,DS	Mingxian 169 × Centrum	AX-94695204 - AX-94996273	6	4.2	5.7	6.9	18.4	RIL	151	ICIM	CYR32, CYR33 and CYR34	https://pubmed.ncbi.nlm.nih.gov/30446795/
Mu2018_IT/DS_7BL	7BL	IT,DS	Mingxian 169 × Centrum	AX-94556751 - AX-110366788	311	310.7	311.1	17.9	42.8	RIL	151	ICIM	CYR32, CYR33 and CYR34	https://pubmed.ncbi.nlm.nih.gov/30446795/
Paillard2012_AUDPC_2AL	2AL	AUDPC	Apache × cv. Taldor	gpw4496-gwm294	78.55	85.53	99.7	4.27	3.87	DH	182	CIM	237E141, 106E141	https://pubmed.ncbi.nlm.nih.gov/22610360/
Paillard2012_AUDPC_2AS	2AS	AUDPC	Apache × cv. Taldor	barc212-SC-Y15	10.67	0	22.6	18.39	25.95	DH	182	CIM	237E141, 106E139	https://pubmed.ncbi.nlm.nih.gov/22610360/
Paillard2012_AUDPC_2BL	2BL	AUDPC	Apache × cv. Taldor	gpw3032 - gpw4043	62.94	51	76.2	17.34	24.26	DH	182	CIM	237E141, 106E140	https://pubmed.ncbi.nlm.nih.gov/22610360/
Paillard2012_AUDPC_4B	4B	AUDPC	Apache × cv. Taldor	gwm495-wmc47	12.34	2.1	19.7	9.17	14.54	DH	182	CIM	237E141, 106E142	https://pubmed.ncbi.nlm.nih.gov/22610360/
Powell2013_IT_2B	2B	IT	Claire × Lemhi	wPt-7200-wPt-4002	39.5	34	45	2.9	21.7	F3 lines, DH	183; 78	SIM	WYR76/10, WYR92/3	https://pubmed.ncbi.nlm.nih.gov/23536048/
Powell2013_IT_2D.1	2D	IT	Claire × Lemhi	Xgwm539-EST22	47.5	44	51	3.6	25.4	F3 lines, DH	183; 78	SIM	WYR76/10, WYR92/1	https://pubmed.ncbi.nlm.nih.gov/23536048/
Powell2013_IT_2D.2	2D	IT	Claire × Lemhi	wPt-7408-Xgwm301a	13	11	15	5.1	28.7	F3 lines, DH	183; 78	SIM	WYR76/10, WYR92/2	https://pubmed.ncbi.nlm.nih.gov/23536048/
Powell2013_IT_7B	7B	IT	Claire × Lemhi	wPt-4057-wPt-1708	39	38	40	1.8	13	F3 lines, DH	183; 78	SIM	WYR76/10, WYR92/4	https://pubmed.ncbi.nlm.nih.gov/23536048/
Pretorius2016-p1_FDS/NDVI_1BL	1BL	FDS,NDVI	Avocet × Francolin#1	wPt-1770-wPt-9028	20	19.9	26.8	13.7	24.4	RIL	141	ICIM	6E22A+	https://link.springer.com/article/10.1007/s11119-016-9461-x
Pretorius2016-p1_FDS/NDVI_2BS	2BS	FDS,NDVI	Avocet × Francolin#1	YrF-wmc474	77	76.1	77.9	12.3	24.8	RIL	141	ICIM	6E22A+	https://link.springer.com/article/10.1007/s11119-016-9461-x
Pretorius2016-p1_FDS/NDVI_3BS	3BS	FDS,NDVI	Avocet × Francolin#1	wPt-741331-wPt-741750	30	29.1	30.2	3.5	7.4	RIL	141	ICIM	6E22A+	https://link.springer.com/article/10.1007/s11119-016-9461-x
Pretorius2016-p1_FDS/NDVI_6AL	6AL	FDS,NDVI	Avocet × Francolin#1	wPt-743476-wPt-744881	33	32.8	35.5	4.6	9.6	RIL	141	ICIM	6E22A+	https://link.springer.com/article/10.1007/s11119-016-9461-x
Pretorius2016-p2_DS/RT/NDVI_2B	2B	DS,RT,NDVI	Kariega a × Avocet	TA1988_4550-wmc592	19.7	6.8	32.6	31.8	36	DH	150	CIM	6E22A+	https://link.springer.com/article/10.1007/s11119-016-9461-x
Pretorius2016-p2_DS/RT/NDVI_4A	4A	DS,RT,NDVI	Kariega a × Avocet	wPt6404-wmc313	131.55	119	144.1	13.1	12.7	DH	150	CIM	6E22A+	https://link.springer.com/article/10.1007/s11119-016-9461-x
Pretorius2016-p2_DS/RT/NDVI_7B	7B	DS,RT,NDVI	Kariega a × Avocet	wPt3328-gwm111	66.5	39.5	93.5	24.3	26.5	DH	150	CIM	6E22A+	https://link.springer.com/article/10.1007/s11119-016-9461-x
Prins2011_AUDPC/IT/SR/LAI_1A	1A	AUDPC,IT,SR,LAI	Kariega × Avocet S	s15m19D - wPt3698	27.55	0	55.1	5	5.5	DH	254	CIM	6E22A+	https://link.springer.com/article/10.1007/s11032-010-9428-y
Prins2011_AUDPC/IT/SR/LAI_2B	2B	AUDPC,IT,SR,LAI	Kariega × Avocet S	barc200 - wPt6278	12	0	24	29.4	45.7	DH	254	CIM	6E22A+	https://link.springer.com/article/10.1007/s11032-010-9428-y
Prins2011_AUDPC/IT/SR/LAI_4A.1	4A	AUDPC,IT,SR,LAI	Kariega × Avocet S	ks12m34A - wPt5003	120	112	128	37.6	28.4	DH	254	CIM	6E22A+	https://link.springer.com/article/10.1007/s11032-010-9428-y
Prins2011_AUDPC/IT/SR/LAI_4A.2	4A	AUDPC,IT,SR,LAI	Kariega × Avocet S	wPt0538 - wPt1961	112	100	124	10.4	19.7	DH	254	CIM	6E22A+	https://link.springer.com/article/10.1007/s11032-010-9428-y
Prins2011_AUDPC/IT/SR/LAI_6A	6A	AUDPC,IT,SR,LAI	Kariega × Avocet S	wpt5550 - psp3152	8.8	0	17.6	5.6	3.2	DH	254	CIM	6E22A+	https://link.springer.com/article/10.1007/s11032-010-9428-y
Prins2011_AUDPC/IT/SR/LAI_6B	6B	AUDPC,IT,SR,LAI	Kariega × Avocet S	js14m69E - wPt7745	6.65	0	13.3	10	7.5	DH	254	CIM	6E22A+	https://link.springer.com/article/10.1007/s11032-010-9428-y
Prins2011_AUDPC/IT/SR/LAI_7A.1	7A	AUDPC,IT,SR,LAI	Kariega × Avocet S	wPt8302 - wPt3226	149.15	144.9	153.4	5.2	10	DH	254	CIM	6E22A+	https://link.springer.com/article/10.1007/s11032-010-9428-y
Prins2011_AUDPC/IT/SR/LAI_7A.2	7A	AUDPC,IT,SR,LAI	Kariega × Avocet S	wPt3226 - gwm332	155.35	153.4	157.3	3.1	3.3	DH	254	CIM	6E22A+	https://link.springer.com/article/10.1007/s11032-010-9428-y
Prins2011_AUDPC/IT/SR/LAI_7D	7D	AUDPC,IT,SR,LAI	Kariega × Avocet S	barc352 - gwm111	23.85	20	27.7	43.3	35	DH	254	CIM	6E22A+	https://link.springer.com/article/10.1007/s11032-010-9428-y
Ramburan2004_DS_2B.1	2B	DS	Kariega × Avocet S	Xgwm148 - s12m60A	15.85	14.4	17.3	20.5	46	DH	150	IM	6E22A-	https://link.springer.com/article/10.1007/s00122-003-1567-7
Ramburan2004_DS_2B.2	2B	DS	Kariega × Avocet S	Xpsp3030 - s16m40A	31	29.3	32.7	2.4	7	DH	150	IM	6E22A-	https://link.springer.com/article/10.1007/s00122-003-1567-7
Ramburan2004_DS_4A.1	4A	DS	Kariega × Avocet S	s21m40A - s22m55A	62.85	45.7	80	5	15	DH	150	IM	6E22A-	https://link.springer.com/article/10.1007/s00122-003-1567-7
Ramburan2004_DS_4A.2	4A	DS	Kariega × Avocet S	s13m94B - s12m53B	11.35	0	22.7	9	24	DH	150	IM	6E22A-	https://link.springer.com/article/10.1007/s00122-003-1567-7
Ramburan2004_DS_7D	7D	DS	Kariega × Avocet S	Xgwm295 - Ltn	5.95	11.9	0	11.5	29	DH	150	IM	6E22A-	https://link.springer.com/article/10.1007/s00122-003-1567-7
Ren2012a_DS_1AL	1AL	DS	SHA3/CBRD × Naxos	XwPt-2406-Xwmc59	11.25	5.1	17.4	3.8	8.2	RIL	166	CIM	CYR32 and CYR33	https://pubmed.ncbi.nlm.nih.gov/22798057/
Ren2012a_DS_1BL	1BL	DS	SHA3/CBRD × Naxos	Xgdm33a-Xbarc8	4.75	2.8	6.7	16.3	27.6	RIL	166	CIM	CYR32 and CYR33	https://pubmed.ncbi.nlm.nih.gov/22798057/
Ren2012a_DS_1DS	1DS	DS	SHA3/CBRD × Naxos	XUgwm353-Xgdm33b	1.45	0	2.9	3.9	5.8	RIL	166	CIM	CYR32 and CYR33	https://pubmed.ncbi.nlm.nih.gov/22798057/
Ren2012a_DS_2BL	2BL	DS	SHA3/CBRD × Naxos	XwPt-8460-XwPt-3755	15.25	12.5	18	4.9	12.2	RIL	166	CIM	CYR32 and CYR33	https://pubmed.ncbi.nlm.nih.gov/22798057/
Ren2012a_DS_2DL	2DL	DS	SHA3/CBRD × Naxos	XwPt-6752-Xcfd47	55.65	55	56.3	5.6	10.2	RIL	166	CIM	CYR32 and CYR33	https://pubmed.ncbi.nlm.nih.gov/22798057/
Ren2012a_DS_5AL	5AL	DS	SHA3/CBRD × Naxos	XwPt-1903-Xwmc727	6.85	3.5	10.2	2.4	3.2	RIL	166	CIM	CYR32 and CYR33	https://pubmed.ncbi.nlm.nih.gov/22798057/
Ren2012a_DS_5BL	5BL	DS	SHA3/CBRD × Naxos	XwPt-2707-Xbarc275	3.1	1.7	4.5	5.2	7.8	RIL	166	CIM	CYR32 and CYR33	https://pubmed.ncbi.nlm.nih.gov/22798057/
Ren2012a_DS_6BS	6BS	DS	SHA3/CBRD × Naxos	Xwmc104-XwPt-0259	5.3	0	10.6	2.9	5.7	RIL	166	CIM	CYR32 and CYR33	https://pubmed.ncbi.nlm.nih.gov/22798057/
Ren2012a_DS_7BL.1	7BL	DS	SHA3/CBRD × Naxos	XwPt-8106-Xbarc176	49.8	44.6	55	3.9	9.1	RIL	166	CIM	CYR32 and CYR33	https://pubmed.ncbi.nlm.nih.gov/22798057/
Ren2012a_DS_7BL.2	7BL	DS	SHA3/CBRD × Naxos	Xgwm577-XwPt-4300	127.45	118.5	136.4	6.4	14.7	RIL	166	CIM	CYR32 and CYR33	https://pubmed.ncbi.nlm.nih.gov/22798057/
Ren2012b_DS_4DL	4DL	DS	Bainong64 × Jingshuang16	Xwmc331-Xgwm165	2	0	4	3.3	8	DH	179	CIM	CYR31, CYR32, CYR33, Shui4, Shui6, Hy6, Hy7, CYR29, CYR31, CYR32, CYR33, Shui4, Shui5,Hy9	https://pubmed.ncbi.nlm.nih.gov/22806327/
Ren2012b_DS_6BS	6BS	DS	Bainong64 × Jingshuang16	Xwmc487-Xcfd13	18.7	15.2	22.2	2.4	6.2	DH	179	CIM	CYR31, CYR32, CYR33, Shui4, Shui6, Hy6, Hy7, CYR29, CYR31, CYR32, CYR33, Shui4, Shui5,Hy8	https://pubmed.ncbi.nlm.nih.gov/22806327/
Ren2012b_DS_7AS	7AS	DS	Bainong64 × Jingshuang16	Xbarc127-Xbarc174	14.1	0	28.2	2.3	6	DH	179	CIM	CYR31, CYR32, CYR33, Shui4, Shui6, Hy6, Hy7, CYR29, CYR31, CYR32, CYR33, Shui4, Shui5,Hy10	https://pubmed.ncbi.nlm.nih.gov/22806327/
Ren2017_DS/AUDPC_1B	1B	DS,AUDPC	Kundan × Avocet-YrA	1092272-1164928	21	20.9	21.2	36.5	63.1	RIL	148	ICIM	Mex96.11, Mex08.13	https://apsjournals.apsnet.org/doi/10.1094/PDIS-06-16-0890-RE
Ren2017_DS/AUDPC_2AL	2AL	DS,AUDPC	Kundan × Avocet-YrA	1089750_12:A>G-1106314_11:A>G	87	86.6	88.2	7.2	8.9	RIL	148	ICIM	Mex96.11, Mex08.13	https://apsjournals.apsnet.org/doi/10.1094/PDIS-06-16-0890-RE
Ren2017_DS/AUDPC_3DS	3DS	DS,AUDPC	Kundan × Avocet-YrA	3021242-2243560	55	45.8	55	3.4	4	RIL	148	ICIM	Mex96.11, Mex08.13	https://apsjournals.apsnet.org/doi/10.1094/PDIS-06-16-0890-RE
Ren2017_DS/AUDPC_5AS	5AS	DS,AUDPC	Kundan × Avocet-YrA	3938058-1067589	168	167.2	168.7	4	5.1	RIL	148	ICIM	Mex96.11, Mex08.13	https://apsjournals.apsnet.org/doi/10.1094/PDIS-06-16-0890-RE
Ren2017_DS/AUDPC_6AL	6AL	DS,AUDPC	Kundan × Avocet-YrA	1021176_60:T>G-2259361	22	21.7	27.6	2.9	10.2	RIL	148	ICIM	Mex96.11, Mex08.13	https://apsjournals.apsnet.org/doi/10.1094/PDIS-06-16-0890-RE
Rosa2019_DS_1BL	1BL	DS	Toropi 6.4 × Thacher	Bobwhite_c8293_236 - CsLV46	142.875	139.65	146.1	18.26	12.66	DH	168	CIM	NA	https://pubmed.ncbi.nlm.nih.gov/31282829/
Rosa2019_DS_2BS	2BS	DS	Toropi 6.4 × Thacher	Bobwhite_c8734_91 - JD_c6368_651	44.935	44.34	45.53	11.03	17.78	DH	168	CIM	NA	https://pubmed.ncbi.nlm.nih.gov/31282829/
Rosa2019_DS_4BL	4BL	DS	Toropi 6.4 × Thacher	RAC875_rep_c72961_977 - BS00048794_51	77	76.7	77.3	7.44	19.97	DH	168	CIM	NA	https://pubmed.ncbi.nlm.nih.gov/31282829/
Rosa2019_DS_5AL	5AL	DS	Toropi 6.4 × Thacher	tp1b0036c11_641 - BS00067816_51	223.25	220.8	225.7	42.84	56.05	DH	168	CIM	NA	https://pubmed.ncbi.nlm.nih.gov/31282829/
Roseswarne2012_DS_1AL	1AL	DS	Avocet × Pastor	wPT-6005-wPT-4709	4.9	0	9.8	4.9	4.1	RIL	148	MIM	NA	https://pubmed.ncbi.nlm.nih.gov/22274764/
Roseswarne2012_DS_1BL	1BL	DS	Avocet × Pastor	Xgwm818-XcsLV46	14.35	10.8	17.9	23	15.1	RIL	148	MIM	NA	https://pubmed.ncbi.nlm.nih.gov/22274764/
Roseswarne2012_DS_1BS	1BS	DS	Avocet × Pastor	wPT-6240-wPT-8168	152.3	155.4	149.2	6.6	5.1	RIL	148	MIM	NA	https://pubmed.ncbi.nlm.nih.gov/22274764/
Roseswarne2012_DS_2BS	2BS	DS	Avocet × Pastor	Lr23-Yr31	20.3	0	20.3	60	17.9	RIL	148	MIM	NA	https://pubmed.ncbi.nlm.nih.gov/22274764/
Roseswarne2012_DS_3A	3A	DS	Avocet × Pastor	wPT-6422 - wPT-7890	28.05	15.1	41	11	3.2	RIL	148	MIM	NA	https://pubmed.ncbi.nlm.nih.gov/22274764/
Roseswarne2012_DS_3B	3B	DS	Avocet × Pastor	wPT-2458 - wPT-0036	101.55	87.3	115.8	16.2	4.6	RIL	148	MIM	NA	https://pubmed.ncbi.nlm.nih.gov/22274764/
Roseswarne2012_DS_4DS	4DS	DS	Avocet × Pastor	wPT-4572 - wPT-6880	36.75	23.1	50.4	11.8	4.9	RIL	148	MIM	NA	https://pubmed.ncbi.nlm.nih.gov/22274764/
Roseswarne2012_DS_5AL	5AL	DS	Avocet × Pastor	wPT-0837 - wPT-5231	121.2	100.9	141.5	13.2	3.9	RIL	148	MIM	NA	https://pubmed.ncbi.nlm.nih.gov/22274764/
Roseswarne2012_DS_6AS	6AS	DS	Avocet × Pastor	wPT-2573 - wPT-0959	21.75	17.6	25.9	7.4	7.1	RIL	148	MIM	NA	https://pubmed.ncbi.nlm.nih.gov/22274764/
Roseswarne2012_DS_6BL	6BL	DS	Avocet × Pastor	wPT-6329 - wPT-5176	4.75	0	9.5	5.6	4.4	RIL	148	MIM	NA	https://pubmed.ncbi.nlm.nih.gov/22274764/
Roseswarne2012_DS_7AL	7AL	DS	Avocet × Pastor	wPT-2260 - wPT-2501	24.65	10.5	38.8	9.1	6.3	RIL	148	MIM	NA	https://pubmed.ncbi.nlm.nih.gov/22274764/
Roseswarne2012_DS_7AS	7AS	DS	Avocet × Pastor	wPT-4172 - wPT-8149	8.65	7.9	9.4	5.9	3.3	RIL	148	MIM	NA	https://pubmed.ncbi.nlm.nih.gov/22274764/
Roseswarne2012_DS_7BL	7BL	DS	Avocet × Pastor	wPT-3190 - wPT-1475	105.75	101.5	110	25.8	7.8	RIL	148	MIM	NA	https://pubmed.ncbi.nlm.nih.gov/22274764/
Santra2008_AUDPC_6B.1	6B	AUDPC	Stephens × Michigan Amber	Xbarc101 - Xbarc136	76.7	68.4	85	6.83	45	RIL	101	CIM	PST-25	https://pubmed.ncbi.nlm.nih.gov/18584147/
Santra2008_AUDPC_6B.2	6B	AUDPC	Stephens × Michigan Amber	Xgwm132 - Xgwm705	27.7	18.8	36.6	8.31	43	RIL	101	CIM	PST-25	https://pubmed.ncbi.nlm.nih.gov/18584147/
Singh2014_DS/SR_2A	2A	DS, SR	Carberry x AC Cadillac	wPt-9320-wPt-0873	107.95	88.9	127	17.9	25.9	DH	261	MQM	NA	https://pubmed.ncbi.nlm.nih.gov/25239218/
Singh2014_DS/SR_2B.1	2B	DS, SR	Carberry x AC Cadillac	wPt-1964-Xwmc154	54.1	48.3	59.9	3.1	4.5	DH	261	MQM	NA	https://pubmed.ncbi.nlm.nih.gov/25239218/
Singh2014_DS/SR_2B.2	2B	DS, SR	Carberry x AC Cadillac	Xwmc770-wPt-6192	88.3	87.4	89.2	9.6	14.6	DH	261	MQM	NA	https://pubmed.ncbi.nlm.nih.gov/25239218/
Singh2014_DS/SR_3B.1	3B	DS, SR	Carberry x AC Cadillac	wPt-9066-wPt-1620	94.05	88.1	100	4.2	4	DH	261	MQM	NA	https://pubmed.ncbi.nlm.nih.gov/25239218/
Singh2014_DS/SR_3B.2	3B	DS, SR	Carberry x AC Cadillac	wPt-9066-wPt-9066	89.4	88.1	90.7	4.3	5.6	DH	261	MQM	NA	https://pubmed.ncbi.nlm.nih.gov/25239218/
Singh2014_DS/SR_3B.3	3B	DS, SR	Carberry x AC Cadillac	X3B042G11-wPt-7341	92.55	92	93.1	3	4.5	DH	261	MQM	NA	https://pubmed.ncbi.nlm.nih.gov/25239218/
Singh2014_DS/SR_3B.4	3B	DS, SR	Carberry x AC Cadillac	wPt-8855-wPt-7984	93.3	92.7	93.9	6.8	9.4	DH	261	MQM	NA	https://pubmed.ncbi.nlm.nih.gov/25239218/
Singh2014_DS/SR_3B.5	3B	DS, SR	Carberry x AC Cadillac	wPt-740957-wPt-742222	36.2	19.4	53	4.9	5.6	DH	261	MQM	NA	https://pubmed.ncbi.nlm.nih.gov/25239218/
Singh2014_DS/SR_3B.6	3B	DS, SR	Carberry x AC Cadillac	wPt-667640-wPt-666738	53.65	52.6	54.7	3.2	4.7	DH	261	MQM	NA	https://pubmed.ncbi.nlm.nih.gov/25239218/
Singh2014_DS/SR_4B.1	4B	DS, SR	Carberry x AC Cadillac	wPt-2993-wPt-4607	111.3	105.8	116.8	3.5	5.7	DH	261	MQM	NA	https://pubmed.ncbi.nlm.nih.gov/25239218/
Singh2014_DS/SR_4B.2	4B	DS, SR	Carberry x AC Cadillac	wPt-1046-wPt-732448	116.85	116.1	117.6	7.4	9.9	DH	261	MQM	NA	https://pubmed.ncbi.nlm.nih.gov/25239218/
Singh2014_DS/SR_5B.1	5B	DS, SR	Carberry x AC Cadillac	Xbarc-142-tPt-3144	50	49.2	50.8	3.1	5.2	DH	261	MQM	NA	https://pubmed.ncbi.nlm.nih.gov/25239218/
Singh2014_DS/SR_5B.2	5B	DS, SR	Carberry x AC Cadillac	wPt-664788-wPt-6191	72.15	63.8	80.5	3	3.3	DH	261	MQM	NA	https://pubmed.ncbi.nlm.nih.gov/25239218/
Singh2014_DS/SR_7B.1	7B	DS, SR	Carberry x AC Cadillac	wPt-3723-wPt-1826	91.3	87.5	95.1	3	2.9	DH	261	MQM	NA	https://pubmed.ncbi.nlm.nih.gov/25239218/
Singh2014_DS/SR_7B.2	7B	DS, SR	Carberry x AC Cadillac	wPt-4300-wPt-0482	37.45	20	54.9	3.1	4.7	DH	261	MQM	NA	https://pubmed.ncbi.nlm.nih.gov/25239218/
Suenaga2003_AUDPC_2DL	2DL	AUDPC	Fukuho-komugi × Oligoculm	Xwmc445.2 - Xgwm320	46	38	54	3.16	9.6	DH	107	CIM	Mex96.11, 110 E143 A+	https://pubmed.ncbi.nlm.nih.gov/18943170/
Suenaga2003_AUDPC_3BS	3BS	AUDPC	Fukuho-komugi × Oligoculm	Xgwm389 - Xgwm533.2	10	0	20	5.7	24.5	DH	107	CIM	Mex96.11, 110 E143 A+	https://pubmed.ncbi.nlm.nih.gov/18943170/
Suenaga2003_AUDPC_4BL	4BL	AUDPC	Fukuho-komugi × Oligoculm	Xgwm6 - Xgwm538	46.5	45	48	5.3	12.3	DH	107	CIM	Mex96.11, 110 E143 A+	https://pubmed.ncbi.nlm.nih.gov/18943170/
Suenaga2003_AUDPC_4DL	4DL	AUDPC	Fukuho-komugi × Oligoculm	Xwmc331 - Xwmc399	42	36	48	7	8	DH	107	CIM	Mex96.11, 110 E143 A+	https://pubmed.ncbi.nlm.nih.gov/18943170/
Suenaga2003_AUDPC_5BL	5BL	AUDPC	Fukuho-komugi × Oligoculm	Xgwm499 - Xbcd9	50.5	37	64	10.4	16.1	DH	107	CIM	Mex96.11, 110 E143 A+	https://pubmed.ncbi.nlm.nih.gov/18943170/
Suenaga2003_AUDPC_6BS	6BS	AUDPC	Fukuho-komugi × Oligoculm	Xwmc333.1 - Xwmc398	10	5	15	5	3.8	DH	107	CIM	Mex96.11, 110 E143 A+	https://pubmed.ncbi.nlm.nih.gov/18943170/
Suenaga2003_AUDPC_7BL	7BL	AUDPC	Fukuho-komugi × Oligoculm	Xgwm577 - Xwmc232.2	117.5	110	125	3.3	9	DH	107	CIM	Mex96.11, 110 E143 A+	https://pubmed.ncbi.nlm.nih.gov/18943170/
Suenaga2003_AUDPC_7BS	7BS	AUDPC	Fukuho-komugi × Oligoculm	Xgwm573 - Xgwm333	51	37	65	6.58	5.2	DH	107	CIM	Mex96.11, 110 E143 A+	https://pubmed.ncbi.nlm.nih.gov/18943170/
Suenaga2003_AUDPC_7DS	7DS	AUDPC	Fukuho-komugi × Oligoculm	Xgwm885.1 - Xgwm130	16	0	32	5.5	23.7	DH	107	CIM	Mex96.11, 110 E143 A+	https://pubmed.ncbi.nlm.nih.gov/18943170/
Vazquez2012_DS_1AL	1AL	DS	Stephens × Platte	345382 - 376404	17.6	0	20.3	6.8	14	RIL	156	CIM	MX-94.11	https://pubmed.ncbi.nlm.nih.gov/21912857/
Vazquez2012_DS_1DS	1DS	DS	Stephens × Platte	wPt-9181 - wPt-7946	19.5	0	52.5	3.3	11	RIL	156	CIM	MX-94.11	https://pubmed.ncbi.nlm.nih.gov/21912857/
Vazquez2012_DS_4AL	4AL	DS	Stephens × Platte	wPt-9901 - wPt-0032	38.8	38.8	48.4	3	7	RIL	156	CIM	MX-94.11	https://pubmed.ncbi.nlm.nih.gov/21912857/
Vazquez2012_DS_4BS	4BS	DS	Stephens × Platte	wPt5265 - 312980	0	0	44.6	5.2	12	RIL	156	CIM	MX-94.11	https://pubmed.ncbi.nlm.nih.gov/21912857/
Vazquez2012_DS_6AL	6AL	DS	Stephens × Platte	wPt-1642 - 378849	9.1	0	9.1	3	6	RIL	156	CIM	MX-94.11	https://pubmed.ncbi.nlm.nih.gov/21912857/
Vazquez2012_DS_7BS	7BS	DS	Stephens × Platte	wPt-7653 - wPt-4025	0	0	20.8	3.1	6	RIL	156	CIM	MX-94.11	https://pubmed.ncbi.nlm.nih.gov/21912857/
Vazquez2015_DS_2AL	2AL	DS	Tubbs × NSA-98-0995	wPt-7011 - wPt-7024	0	0	11.2	25.8	33.6	RIL	271	CIM	PSTv-8, PSTv-4, PSTv-11, PSTv-14, PSTv-49, PSTv-51, PSTv-48, PSTv-53, PSTv-40, PSTv-41	https://pubmed.ncbi.nlm.nih.gov/25847212/
Vazquez2015_DS_2BL	2BL	DS	Tubbs × NSA-98-0995	408290 - wPt-0950	28.5	11.5	28.5	20.1	30	RIL	271	CIM	PSTv-8, PSTv-4, PSTv-11, PSTv-14, PSTv-49, PSTv-51, PSTv-48, PSTv-53, PSTv-40, PSTv-42	https://pubmed.ncbi.nlm.nih.gov/25847212/
Vazquez2015_DS_5AL	5AL	DS	Tubbs × NSA-98-0995	Awn - gwm291	12.3	8.4	12.3	8	7.4	RIL	271	CIM	PSTv-8, PSTv-4, PSTv-11, PSTv-14, PSTv-49, PSTv-51, PSTv-48, PSTv-53, PSTv-40, PSTv-43	https://pubmed.ncbi.nlm.nih.gov/25847212/
Vazquez2015_DS_5BL	5BL	DS	Tubbs × NSA-98-0995	wPt4628 - wPt-8285	52.7	51.5	52.7	18.8	23.6	RIL	271	CIM	PSTv-8, PSTv-4, PSTv-11, PSTv-14, PSTv-49, PSTv-51, PSTv-48, PSTv-53, PSTv-40, PSTv-44	https://pubmed.ncbi.nlm.nih.gov/25847212/
Vazquez2015-P1_DS_2AS	2AS	DS	Tubbs × Einstein	408426 - cfd36	24.6	0	24.6	27.5	25.6	RIL	259	CIM	PSTv-8, PSTv-4, PSTv-11, PSTv-14, PSTv-49, PSTv-51, PSTv-48, PSTv-53, PSTv-40, PSTv-41	https://pubmed.ncbi.nlm.nih.gov/25847212/
Vazquez2015-P1_DS_6AL	6AL	DS	Tubbs × Einstein	wPt-4229 - wPt-8124	0	0	2.3	33.7	31.4	RIL	259	CIM	PSTv-8, PSTv-4, PSTv-11, PSTv-14, PSTv-49, PSTv-51, PSTv-48, PSTv-53, PSTv-40, PSTv-42	https://pubmed.ncbi.nlm.nih.gov/25847212/
Wang2021a_IT/DS_1A	1A	IT, DS	Dabaimai x Taichung 29	Xcfa2153-Xcfd15	24	15.7	32.3	11.25	45.97	RIL	202	CIM	CYR32	https://link.springer.com/article/10.1007/s42976-020-00071-8
Wang2021a_IT/DS_4B	4B	IT, DS	Dabaimai x Taichung 29	Xwmc652-Xbarc163	34.5	30.6	38.4	13.93	43.38	RIL	202	CIM	CYR33	https://link.springer.com/article/10.1007/s42976-020-00071-8
Wang2021b_IT/DS_2A	2A	IT, DS	GX × TC 29	AX-109957471-AX-110026721	0.2			8.1	27	RIL	249	IciM	CYR32, CYR33, CYR34, G22-14, Su11-4, Su11-5, and Su11-7	https://assets.researchsquare.com/files/rs-603248/v1/c0043ac6-d084-4647-b2ee-c926c170b00c.pdf?c=1631884571
Wang2021b_IT/DS_7D	7D	IT, DS	GX × TC 29	AX-110502471-AX-109303704	9.6			6.6	15.6	RIL	249	IciM	CYR32, CYR33, CYR34, G22-14, Su11-4, Su11-5, and Su11-8	https://assets.researchsquare.com/files/rs-603248/v1/c0043ac6-d084-4647-b2ee-c926c170b00c.pdf?c=1631884571
William2006_DS/IT_1BL	1BL	DS,IT	Avocet S × Pavon76	Xgwm140 - Xgwm259	35	24.8	38.5	17.1	36.5	RIL	146	CIM	Mex96.11	https://pubmed.ncbi.nlm.nih.gov/17036073/
William2006_DS/IT_3BS	3BS	DS,IT	Avocet S × Pavon76	XpAGGmCAA5 - XpAATmCAC2	2	0	2.3	2	6	RIL	146	CIM	Mex96.11	https://pubmed.ncbi.nlm.nih.gov/17036073/
William2006_DS/IT_4BL	4BL	DS,IT	Avocet S × Pavon76	XpAGGmCTG10 - Xgwm495	23	14	23.9	4.5	13	RIL	146	CIM	Mex96.11	https://pubmed.ncbi.nlm.nih.gov/17036073/
William2006_DS/IT_6AL	6AL	DS,IT	Avocet S × Pavon76	XpAAGmCGA4 - Xgwm427	28	27.7	31.5	3	6	RIL	146	CIM	Mex96.11	https://pubmed.ncbi.nlm.nih.gov/17036073/
William2006_DS/IT_6BL	6BL	DS,IT	Avocet S × Pavon76	Xgwm58 - XpAGGmCAA1	12	11.1	12.6	7.6	14	RIL	146	CIM	Mex96.11	https://pubmed.ncbi.nlm.nih.gov/17036073/
Wu2017a_DS/AUDPC_2BS	2BS	DS,AUDPC	AvS × Napo 63	660K-AN21 - 660K-AN57	10.35	9.9	10.8	56.1	69.2	RIL	175	ICIM	CYR31, CYR32, CYR33, V26/CH42, and V26/Gui22-9	https://www.frontiersin.org/articles/10.3389/fpls.2017.00653/full
Wu2017b_IT/AUDPC_6BL	6BL	IT,AUDPC	FRIED × MX169	IWB71602 - IWB55937	18	16.8	18.2	30.2	37.2	RIL	150	ICIM	CYR29, CYR31, CYR32, CYR33, CYR34, Su11-7 and V26/CH42	https://pubmed.ncbi.nlm.nih.gov/28965125/
Wu2017c_IT/DS_2BS	2BS	IT,DS	AvS × P10057, MX169 × P10057	IWA5830-IWA5377	22.75	22.5	23	19.3	31.6	RIL	150	ICIM	CYR32	https://apsjournals.apsnet.org/doi/10.1094/PDIS-04-17-0468-RE
Wu2017c_IT/DS_3BS	3BS	IT,DS	AvS × P10057, MX169 × P10057	IWB57990-IWB6491	4.45	2.8	6.1	27.3	43.2	RIL	150	ICIM	CYR32	https://apsjournals.apsnet.org/doi/10.1094/PDIS-04-17-0468-RE
Wu2021_IT/FDS_5D	5D	IT, FDS	Guangtoumai x Avocet	AX-109855976 -AX-109453419	52.985	51.61	54.36	11.95	44.4	RIL	212	ICIM	CYR32, CYR33	https://apsjournals.apsnet.org/doi/full/10.1094/PDIS-07-20-1544-RE
Wu2021_DS_5D	5D	DS	Guangtoumai/Avocet S (AvS).	AX-109855976 -AX-109453419	52.985	51.61	54.36	5.46	22.7	RIL	212	ICIM	CYR32 and CYR33	https://apsjournals.apsnet.org/doi/full/10.1094/PDIS-07-20-1544-RE
Yan2021_FDS_1A	1A	FDS	Fundulea 900 x Thatcher	gwm164-wmc611	4.3	2.7	5.9	6.1	21.5	RIL	176	IciM	CYR32, CYR33	https://cjgpb.agriculturejournals.cz/artkey/cjg-202101-0001_qtl-mapping-of-adult-plant-resistance-to-stripe-rust-in-the-fundulea-900-thatcher-ril-population.php
Yan2021_FDS_7B	7B	FDS	Fundulea 900 x Thatcher	cfa2040-gwm344	34.45	23.6	45.3	3.9	10.1	RIL	176	IciM	CYR32, CYR34	https://cjgpb.agriculturejournals.cz/artkey/cjg-202101-0001_qtl-mapping-of-adult-plant-resistance-to-stripe-rust-in-the-fundulea-900-thatcher-ril-population.php
Yan2021_FDS_7D	7D	FDS	Fundulea 900 x Thatcher	csLv34-barc92	7.5	4.4	10.6	5.6	13.7	RIL	176	IciM	CYR32, CYR35	https://cjgpb.agriculturejournals.cz/artkey/cjg-202101-0001_qtl-mapping-of-adult-plant-resistance-to-stripe-rust-in-the-fundulea-900-thatcher-ril-population.php
Yang2013_DS_2BS	2BS	DS	Avocet × Chapio	wPt-7026-wPt-0079	73.05	67	79.1	6.6	11.8	RIL	277	CIM	CYR32	https://pubmed.ncbi.nlm.nih.gov/23558982/
Yang2013_DS_3BS	3BS	DS	Avocet × Chapio	Pbc-Xgwm533	3.75	0	7.5	19.2	18	RIL	277	CIM	CYR32	https://pubmed.ncbi.nlm.nih.gov/23558982/
Yang2013_DS_3D	3D	DS	Avocet × Chapio	Xgdm8-Xgdm128	11.9	0	23.8	9	13.5	RIL	277	CIM	CYR32	https://pubmed.ncbi.nlm.nih.gov/23558982/
Yang2013_DS_5BL	5BL	DS	Avocet × Chapio	Xbarc109-Xbarc74	46.1	45.2	47	11.1	6.9	RIL	277	CIM	CYR32	https://pubmed.ncbi.nlm.nih.gov/23558982/
Yang2013_DS_7DS	7DS	DS	Avocet × Chapio	XcsLV34-wPt-1100	12.7	6.5	18.9	50.3	50.7	RIL	277	CIM	CYR32	https://pubmed.ncbi.nlm.nih.gov/23558982/
Yang2019_DS_1B	1B	DS	CH42 × CH55	Marker90327 - Marker90607	167	161.15	172.85	21.34	34.22	RIL	200	ICIM	CYR33, CYR34(V26), and G22-14	https://www.mdpi.com/1422-0067/20/14/3410
Yang2019_DS_2A	2A	DS	CH42 × CH55	Marker71914 - Marker71915	72	71.5	72.5	3.74	5.29	RIL	200	ICIM	CYR33, CYR34(V26), and G22-14	https://www.mdpi.com/1422-0067/20/14/3410
Yang2019_DS_7B	7B	DS	CH42 × CH55	Marker66294 - Marker66313	205	204.25	205.75	13.19	20.64	RIL	200	ICIM	CYR33, CYR34(V26), and G22-14	https://www.mdpi.com/1422-0067/20/14/3410
Yuan2018P1_DS_2B.1	2B	DS	Humai15 × Mingxian 169	IWA1981 - IWB34732	8.35	7.9	8.8	25.2	47.2	RIL	177	ICIM	CYR32, CYR33, and PST-V26	https://www.frontiersin.org/articles/10.3389/fpls.2018.00968/full
Yuan2018P1_DS_2B.2	2B	DS	Humai15 × Mingxian 169	IWB26631 - IWB40714	62.2	59.7	62.2	8.8	45.8	RIL	177	ICIM	CYR32, CYR33, and PST-V26	https://www.frontiersin.org/articles/10.3389/fpls.2018.00968/full
Yuan2018P1_DS_3B	3B	DS	Humai15 × Mingxian 169	Xbarc87 - IWB39254	10.5	9.1	11.9	4.4	10.8	RIL	177	ICIM	CYR32, CYR33, and PST-V26	https://www.frontiersin.org/articles/10.3389/fpls.2018.00968/full
Yuan2018P1_DS_3BS	3BS	DS	Humai15 × Mingxian 169	IWB66970 - IWB23457	55.3	53.4	57.2	5.6	8.9	RIL	177	ICIM	CYR32, CYR33, and PST-V26	https://www.frontiersin.org/articles/10.3389/fpls.2018.00968/full
Yuan2018P1_DS_4B.1	4B	DS	Humai15 × Mingxian 169	IWB8350 - IWB46525	101.2	103.8	98.6	3.4	27.4	RIL	177	ICIM	CYR32, CYR33, and PST-V26	https://www.frontiersin.org/articles/10.3389/fpls.2018.00968/full
Yuan2018P1_DS_4B.2	4B	DS	Humai15 × Mingxian 169	IWB61846 - Xgwm251	14.65	14.2	15.1	3.2	8	RIL	177	ICIM	CYR32, CYR33, and PST-V26	https://www.frontiersin.org/articles/10.3389/fpls.2018.00968/full
Yuan2018P1_DS_6A	6A	DS	Humai15 × Mingxian 169	IWB8350 - IWB46525	101.2	103.8	98.6	3.4	27.4	RIL	177	ICIM	CYR32, CYR33, and PST-V26	https://www.frontiersin.org/articles/10.3389/fpls.2018.00968/full
Yuan2018P1_DS_7DS	7DS	DS	Humai15 × Mingxian 169	IWB69295 - IWB17584	2	1.5	2.5	4.7	23.7	RIL	177	ICIM	CYR32, CYR33, and PST-V26	https://www.frontiersin.org/articles/10.3389/fpls.2018.00968/full
Yuan2018P2_AUDPC_2B	2B	AUDPC	Humai15 × Mingxian 169	Xbarc160 - Xbarc167	23.65	21.8	25.5	11.5	26.2	RIL	181	ICIM	CYR32, CYR33, and PST-V26	https://www.frontiersin.org/articles/10.3389/fpls.2018.00968/full
Yuan2018P2_AUDPC_6A	6A	AUDPC	Humai15 × Mingxian 169	Xwmc201 - Xgwm570	28.25	25.8	30.7	3.6	8.5	RIL	181	ICIM	CYR32, CYR33, and PST-V26	https://www.frontiersin.org/articles/10.3389/fpls.2018.00968/full
zeng2018_IT/DS_1BL	1BL	IT,DS	Qinnong 142 × Avocet S	AX-95139868 - AX-94522424	165.95	161.8	170.1	8.9	17	RIL	165	ICIM-ADD	CYR23	https://apsjournals.apsnet.org/doi/10.1094/PDIS-05-18-0846-RE
zeng2018_IT/DS_2AL	2AL	IT,DS	Qinnong 142 × Avocet S	Xwmc170 - AX-94895021	160.9	158.5	163.3	9.8	11.4	RIL	165	ICIM-ADD	CYR23	https://apsjournals.apsnet.org/doi/10.1094/PDIS-05-18-0846-RE
zeng2018_IT/DS_2BL	2BL	IT,DS	Qinnong 142 × Avocet S	AX-94507002 - AX-94562871	105.1	104.6	105.6	26.6	39.1	RIL	165	ICIM-ADD	CYR23	https://apsjournals.apsnet.org/doi/10.1094/PDIS-05-18-0846-RE
zeng2018_IT/DS_6BS	6BS	IT,DS	Qinnong 142 × Avocet S	AX-95235011 - AX-95188301	62.3	62.1	62.5	14.2	20.1	RIL	165	ICIM-ADD	CYR23	https://apsjournals.apsnet.org/doi/10.1094/PDIS-05-18-0846-RE
Zeng2019a_DS_1BL	1BL	DS	Chakwal 86 × Mingxian 169	AX-95026093 - AX-94701609	104.05	103.65	104.45	10.1	17.7	RIL	128	CIM/ICIM	CYR32, CYR34	https://agris.fao.org/agris-search/search.do?recordID=US201900165404
Zeng2019a_DS_3BS	3BS	DS	Chakwal 86 × Mingxian 169	AX-94437233 - AX-95240191	13.495	12.88	14.11	18.9	47.4	RIL	128	CIM/ICIM	CYR32, CYR34	https://agris.fao.org/agris-search/search.do?recordID=US201900165404
Zeng2019a_DS_6BS	6BS	DS	Chakwal 86 × Mingxian 169	AX-94599608 - AX-94557244	47.27	43.81	50.73	2.9	6.7	RIL	128	CIM/ICIM	CYR32, CYR34	https://agris.fao.org/agris-search/search.do?recordID=US201900165404
Zeng2019a_DS_7BS	7BS	DS	Chakwal 86 × Mingxian 169	AX-94916640 - AX-94488627	94.17	91.03	97.31	2.6	5.7	RIL	128	CIM/ICIM	CYR32, CYR34	https://agris.fao.org/agris-search/search.do?recordID=US201900165404
Zeng2019bP1_IT/DS_2BL	2BL	IT,DS	ZM9023 × Snb“S”	AX-109400835 - AX-95658192	16.4	16	16.8	20.5	17.3	RIL	197	ICIM	CYR32 + CYR34	https://pubmed.ncbi.nlm.nih.gov/30707240/
Zeng2019bP1_IT/DS_6BL	6BL	IT,DS	ZM9023 × Snb“S”	AX-111486170 - AX-110396162	20.7	20.3	21.1	36.8	45.3	RIL	197	ICIM	CYR32 + CYR34	https://pubmed.ncbi.nlm.nih.gov/30707240/
Zeng2019bP2_IT/DS_6BL	6BL	IT,DS	Mingxian 169 × P10078	AX-110913630 - AX-111486170	19.95	19.6	20.3	22.1	56.8	RIL	124	ICIM	CYR32 + CYR34	https://pubmed.ncbi.nlm.nih.gov/30707240/
Zhang2019_DS_1BL	1BL	DS	SW8588 × Thatcher	AX-109299717-AX-109892648	28.5	23.9	29.7	7.2	17.5	RIL	144	ICIM-ADD	CYR32, CYR33, and CYR34	https://apsjournals.apsnet.org/doi/10.1094/PDIS-02-19-0380-RE
Zhang2019_DS_2AS	2AS	DS	SW8588 × Thatcher	Xbarc1138 - Xcfd36	36.9	36.1	37.7	8.7	16.8	RIL	144	ICIM-ADD	CYR32, CYR33, and CYR34	https://apsjournals.apsnet.org/doi/10.1094/PDIS-02-19-0380-RE
Zhang2019_DS_4BS	4BS	DS	SW8588 × Thatcher	AX - 109867593 - AX - 111641369	43.05	42	44.1	3.2	5.5	RIL	144	ICIM-ADD	CYR32, CYR33, and CYR34	https://apsjournals.apsnet.org/doi/10.1094/PDIS-02-19-0380-RE
Zhang2019_DS_5AL	5AL	DS	SW8588 × Thatcher	AX - 110909761 - AX - 110957925	259	258.8	259.2	4.9	9.1	RIL	144	ICIM-ADD	CYR32, CYR33, and CYR34	https://apsjournals.apsnet.org/doi/10.1094/PDIS-02-19-0380-RE
Zhang2019_DS_6DS	6DS	DS	SW8588 × Thatcher	AX - 109915375 - AX - 95175830	108.25	104.4	112.1	2.8	9.3	RIL	144	ICIM-ADD	CYR32, CYR33, and CYR34	https://apsjournals.apsnet.org/doi/10.1094/PDIS-02-19-0380-RE
Zhang2019_DS_7BL	7BL	DS	SW8588 × Thatcher	Xcfa2040 - Xwmc273	84.15	81.4	86.9	3.2	5.9	RIL	144	ICIM-ADD	CYR32, CYR33, and CYR34	https://apsjournals.apsnet.org/doi/10.1094/PDIS-02-19-0380-RE
Zhou2015_IT/AUDPC_2BL	2BL	IT,AUDPC	Mingxian 169 × P9897	Xgpw5770-Xcfd73	16.3	11.9	20.7	6.9	17.7	F3 lines	172	ICIM	CYR29, CYR31, CYR32, CYR33, PST-Su5, PST-CH42	https://link.springer.com/article/10.1007/s10681-015-1447-7
Zhou2015_IT/AUDPC_3BS	3BS	IT,AUDPC	Mingxian 169 × P9897	Xbarc133-Xwmc533.2	11.45	9.8	13.1	14.2	30.5	F3 lines	172	ICIM	CYR29, CYR31, CYR32, CYR33, PST-Su5, PST-CH43	https://link.springer.com/article/10.1007/s10681-015-1447-7
Zhou2015b_DS/IT_3BS	3BS	DS,IT	Mingxian 169 × Caoxuan 5	Xgwm533.2-Xgwm493	87.75	82.4	93.1	17.3	38.1	F3 lines	176	ICIM	CYR29, CYR32, CYR33, PSTSu5, PST-Hy8, PST-V26	https://link.springer.com/article/10.1007/s10681-014-1349-0
Zhou2015b_DS/IT_6AL	6AL	DS,IT	Mingxian 169 × Caoxuan 5	Xwgp5471-Xwgp5576	43.1	40.8	45.4	6	19.8	F3 lines	176	ICIM	CYR29, CYR32, CYR33, PSTSu5, PST-Hy8, PST-V27	https://link.springer.com/article/10.1007/s10681-014-1349-0
Zhou2019_IT/DS_3AS	3AS	IT,DS	Mingxian 169 × Toni	AX - 95240191 - AX - 94828890	39.05	37.8	40.3	30.7	56.3	RIL	171	ICIM	CYR29,CYR30, CYR32, CYR33 and CYR34,	https://pubmed.ncbi.nlm.nih.gov/30941466/
Zhou2019_IT/DS_3BS	3BS	IT,DS	Mingxian 169 × Toni	AX - 94509749 - AX - 94998050	16.455	16	16.91	29.3	55	RIL	171	ICIM	CYR29,CYR30, CYR32, CYR33 and CYR34,	https://pubmed.ncbi.nlm.nih.gov/30941466/
Zhou2021_IT/DS_1A	1A	IT, DS	Svevo x Zavitan	IWB31650-IWB36087	88	87.5	88.5	20	4.32	RIL	137	ICIM-ADD	CYR29, CYR30, CYR32, CYR33, CYR34, 38E134	https://apsjournals.apsnet.org/doi/10.1094/PDIS-09-20-1933-RE
Zhou2021_IT/DS_1B.1	1B	IT, DS	Svevo x Zavitan	IWB11625-IWA3497	94	93.5	94.5	19.6	3.25	RIL	137	ICIM-ADD	CYR29, CYR30, CYR32, CYR33, CYR34, 38E135	https://apsjournals.apsnet.org/doi/10.1094/PDIS-09-20-1933-RE
Zhou2021_IT/DS_1B.2	1B	IT, DS	Svevo x Zavitan	IWB5732-IWB9706	125	124.5	125.5	61.7	21.17	RIL	137	ICIM-ADD	CYR29, CYR30, CYR32, CYR33, CYR34, 38E136	https://apsjournals.apsnet.org/doi/10.1094/PDIS-09-20-1933-RE
Zhou2021_IT/DS_2A	2A	IT, DS	Svevo x Zavitan	IWB72720-IWB72720	10.5	8.5	12.5	11.9	3.86	RIL	137	ICIM-ADD	CYR29, CYR30, CYR32, CYR33, CYR34, 38E137	https://apsjournals.apsnet.org/doi/10.1094/PDIS-09-20-1933-RE
Zhou2021_IT/DS_2B	2B	IT, DS	Svevo x Zavitan	IWB22938-IWB22938	2.25	0	4.5	20.7	3.46	RIL	137	ICIM-ADD	CYR29, CYR30, CYR32, CYR33, CYR34, 38E138	https://apsjournals.apsnet.org/doi/10.1094/PDIS-09-20-1933-RE
Zhou2021_IT/DS_3A	3A	IT, DS	Svevo x Zavitan	IWB8523-IWB8523	19.5	17.5	21.5	15.5	3.02	RIL	137	ICIM-ADD	CYR29, CYR30, CYR32, CYR33, CYR34, 38E139	https://apsjournals.apsnet.org/doi/10.1094/PDIS-09-20-1933-RE
Zhou2021_IT/DS_4A	4A	IT, DS	Svevo x Zavitan	IWB11158-IWB36731	126.5	125.5	127.5	15.2	4.6	RIL	137	ICIM-ADD	CYR29, CYR30, CYR32, CYR33, CYR34, 38E140	https://apsjournals.apsnet.org/doi/10.1094/PDIS-09-20-1933-RE
Zhou2021_IT/DS_5A.1	5A	IT, DS	Svevo x Zavitan	IWA5118-IWB60872	85	83.5	86.5	13.8	2.1	RIL	137	ICIM-ADD	CYR29, CYR30, CYR32, CYR33, CYR34, 38E141	https://apsjournals.apsnet.org/doi/10.1094/PDIS-09-20-1933-RE
Zhou2021_IT/DS_5A.2	5A	IT, DS	Svevo x Zavitan	IWB71794--IWB71147	166	165.5	166.5	16.7	3.81	RIL	137	ICIM-ADD	CYR29, CYR30, CYR32, CYR33, CYR34, 38E142	https://apsjournals.apsnet.org/doi/10.1094/PDIS-09-20-1933-RE
Zou2017_SR_3A	3A	SR	Attila × CDC Go	Tdurum_contig74920_757-RAC875_c45016_79	300	298	304	3.3	8	RIL	167	ICIM	NA	https://journals.plos.org/plosone/article?id=10.1371/journal.pone.0171528
Zou2017_SR_4A	4A	SR	Attila × CDC Go	wsnp_RFL_Contig25_2082245-wsnp_Ra_c33762_42584098	123	121	126	3.4	8.5	RIL	167	ICIM	NA	https://journals.plos.org/plosone/article?id=10.1371/journal.pone.0171528
Zou2017_SR_5B	5B	SR	Attila × CDC Go	BobWhite_c48435_288-RAC875_c28794_361	191	189	194	2.8	6.7	RIL	167	ICIM	NA	https://journals.plos.org/plosone/article?id=10.1371/journal.pone.0171528
Parameters: IR infection rate, DS disease severity, FDS final disease severity, AUDPC area under disease progress curve, IT infection type, SR stripe rust response, NDVI normalized difference vegetation index, LP latency period, RT reaction type, IR infection response, LAI leaf area infected, SN number of stripes per 10 cm2 leaf area
Population type: DH doubled haploid, RIL recombinant inbred lines, BIL backcross inbred lines
Method: CIM composite interval mapping, ICIM inclusive composite interval mapping, MQM multiple QTL model
For references, please refer http://www.wheatqtldb.net/

## Sheet: Table S2
Supplementary Table 2: Detailed information on MQTLs identified during the present study
MQTL name	Chromosome	Position	CI (95%)	From (cM)	To (cM)	Left marker	Start (bp)	Right marker	End (bp)	Number of QTLs involved	Number of studies involved	LOD	PVE	Component traits	QTLs involved
MQTL1A.1	1A	151.8	2.77	150.415	153.185	Kukri_rep_c81545_195	20977751	IAAV2838	24247379	3	3	5.3	14.8333	FDS, DS/IT, DS	Yan2021_FDS_1A, Chen2012_DS/IT_1A, Vazquez2012_DS_1AL
MQTL1A.2	1A	154.7	1.21	154.095	155.305	IAAV2838	22289730	IAAV2838	24247379	3	3	5.63333	8.43333	DS, DS/IT, AUDPC/IT/SR/LAI	Gebrewahid2020a_DS_1AL, Christopher2013a_DS/IT_1AS, Prins2011_AUDPC/IT/SR/LAI_1A
MQTL1A.3	1A	179.64	4.65	177.315	181.965	wsnp_Ku_c34659_43981982	34173064	IWB69234	35935566	2	2	6.35	12.15	DS, IT/DS	Ren2012a_DS_1AL, Mu2018_IT/DS_1AL
MQTL1B.1	1B	94.84	0.93	94.375	95.305	BS00095286_51	9082155	Kukri_c7393_285	12944824	5	5	12.646	25.116	IT/DS (2), IT, DS, AUDPC/IT	Zhou2021_IT/DS_1B.1, Melichar2008_IT_1B, Ajay2013_DS_1B, William2006_DS/IT_1BL, Hou2015_AUDPC/IT_1BL.2
MQTL1B.2	1B	146.09	1.68	145.25	146.93	GENE-1756_115	26185562	wsnp_Ex_c14273_22230844	48322807	5	5	11.084	16.204	DS (3), IT, AUDPC/IT	Cheng2021_DS_1B.1, Ren2012a_DS_1BL, Cheng2022_DS_1B.1, Ma2019_IT_1B.1, Hou2015_AUDPC/IT_1BL.1
MQTL1B.3	1B	154.42	1.47	153.685	155.155	wsnp_Ex_c14273_22230844	26185562	RFL_Contig4873_542	48322707	6	4	9.755	11.1817	DS/IT (2), DS (3), IT	Case2014_DS/IT_1B.1, Bokore2017-P5_DS_1B, Ma2019_IT_1B.2, Cheng2021_DS_1B.2, Cheng2021_DS_1B.3, Case2014_DS/IT_1B.2
MQTL1B.4	1B	199.4	1.63	198.585	200.215	BobWhite_c4147_1351	198644405	BS00066135_51	236958513	3	3	6	10.4333	SR, DS/AUDPC, DS	Bariana2010_SR_1B, Bokore2017-p1_DS/AUDPC_1B, Zeng2019a_DS_1BL
MQTL1B.5	1B	234.4	1.22	233.79	235.01	IWB70151	471193838	Excalibur_rep_c107001_320	641683135	4	4	11.815	23.205	AUDPC/IT, DS (2), IT/DS	Liu2020_AUDPC/IT_1BL, Yang2019_DS_1B, zeng2018_IT/DS_1BL, Baranwal2021_DS_1B
MQTL1D.1	1D	36.31	2.46	35.08	37.54	wsnp_Ra_c48124_53475145	7877601	AX-110276692	12251451	2	2	8	21.25	DS, IT/DS	Vazquez2012_DS_1DS, Huang2021_IT/DS_1D
MQTL1D.2	1D	72.4	0.7	72.05	72.75	Kukri_c46169_294	196304658	AX-109701841	236633481	2	2	2.94	1.69	DS (2)	Cheng2021_DS_1D.1, Cheng2022_DS_1D.1
MQTL1D.3	1D	76.36	2.78	74.97	77.75	Kukri_c20446_215	296894102	AX-110163017	348722032	2	2	8.55	9.49	DS (2)	Cheng2022_DS_1D.2, Cheng2021_DS_1D.2
MQTL2A.1	2A	185.46	0.15	185.385	185.535	BS00004724_51	31693325	wsnp_Ex_rep_c103167_88181968	33044314	11	9	13.3809	21.1809	AUDPC, DS (6), IT, IT/DS, RT/DS, SR	Paillard2012_AUDPC_2AS, Mallard2005_DS_2AL, Bansal2013_DS_2A, Cheng2022_DS_2A.2, Cheng2021_DS_2A, Cheng2022_DS_2A.1, Cheng2021_DS_2A.1, Christiansen2006_IT_2AS, Wang2021b_IT/DS_2A, Lowe2011_RT/DS_2AS, Bariana2010_SR_2A
MQTL2A.2	2A	212.2	3.72	210.34	214.06	D_GA8KES401BVP4P_43	36631278	IAAV2585	36706180	2	2	13.55	21.15	DS (2)	Bokore2017-P5_DS_2A, Buerstmayr2014_DS_2AL
MQTL2A.3	2A	282.79	9.05	278.265	287.315	BobWhite_c1611_1685	61469135	BS00078612_51	72747346	3	3	12.49	34.6333	DS/SR, DS/AUDPC, IT	Singh2014_DS/SR_2A, Bokore2017-p2_DS/AUDPC_2A, Christiansen2006_IT_2AL
MQTL2A.4	2A	333.66	1.36	332.98	334.34	AX-110595053	610999914	IWB6967	678002020	2	2	15.525	13.15	DS, IT/DS	Farzand2021_DS_2A, zeng2018_IT/DS_2AL
MQTL2B.1	2B	31.36	2.77	29.975	32.745	Ku_c2441_1342	4790179	BobWhite_c20346_138	10387591	4	4	4.8975	19.275	AUDPC/IT (2), IT, DS	Boukhatem2002_AUDPC/IT_2B, Powell2013_IT_2B, Ramburan2004_DS_2B.2, Zhou2015_IT/AUDPC_2BL
MQTL2B.2	2B	57.58	5.41	54.875	60.285	RAC875_c8069_1709	6210274	Excalibur_c4372_262	8078489	2	2	4.82	10.17	IT, DS/SR	LiuLu2019_IT_2BS, Singh2014_DS/SR_2B.1
MQTL2B.3	2B	62.2	2.47	60.965	63.435	BS00066389_51	6210391	Excalibur_c39493_251	8234662	2	2	35.55	56.9	DS/IT, DS	Carter2009_DS/IT_2BS, Yuan2018P1_DS_2B.2
MQTL2B.4	2B	101.22	1.29	100.575	101.865	Kukri_c94792_127	785890263	Jagger_c10188_98	786105457	11	9	12.2655	26.2645	DS/IT, AUDPC/IT/SR/LAI, DS (7), AUDPC/IT, IT/SN	Chen2012_DS/IT_2B.2, Prins2011_AUDPC/IT/SR/LAI_2B, Ramburan2004_DS_2B.1, Ajay2013_DS_2B.3, Ajay2013_DS_2B.4, Agenbag2012_DS_2B, Ajay2013_DS_2B.2, Liu2020_AUDPC/IT_2BS, Guo2008_IT/SN_2BS.1, BOKORE2021_DS_2B, Mallard2005_DS_2BL
MQTL2B.5	2B	103.2	0.72	102.84	103.56	RAC875_c16993_196	786105954	BS00070050_51	786230010	11	9	12.4273	26.9555	DS (4), DS/IT, IT/SN (2), RT/DS, AUDPC, FDS/NDVI, DS/RT/NDVI	Chuneja2006_DS_2B, Chen2012_DS/IT_2B.1, Yang2013_DS_2BS, Guo2008_IT/SN_2BL, Lowe2011_RT/DS_2BS, Yuan2018P2_AUDPC_2B, Yuan2018P1_DS_2B.1, Pretorius2016-p1_FDS/NDVI_2BS, Cheng2022_DS_2B.2, Pretorius2016-p2_DS/RT/NDVI_2B, Guo2008_IT/SN_2BS.2
MQTL2B.6	2B	110.54	0.73	110.175	110.905	BS00049876_51	650753976	Ku_c68139_836	762503117	4	4	25.16	36.195	AUDPC, DS/AUDPC, AUDPC/IT, IT/DS	Dedryver2009_AUDPC_2BS, Wu2017a_DS/AUDPC_2BS, Liu2020_AUDPC/IT_2BL, Li2017_IT/DS_2BS
MQTL2B.7	2B	121.46	1.93	120.495	122.425	IWB8416	8593100	BS00072620_51	24092020	2	2	8.105	13.85	DS, AUDPC/DS	Farzand2021_DS_2B.1, Lan2014_AUDPC/DS_2BS
MQTL2B.8	2B	141.83	3.23	140.215	143.445	AX-94718406	691780864	IWB67084	747602869	5	3	4.606	7.822	DS (5)	Cheng2022_DS_2B.1, Ren2012a_DS_2BL, Farzand2021_DS_2B.4, Farzand2021_DS_2B.2, Farzand2021_DS_2B.3
MQTL2B.9	2B	200.51	2.9	199.06	201.96	IWB62599	636601231	BobWhite_c31708_99	759818177	2	2	8.33	18.9	DS, IT	Buerstmayr2014_DS_2BL, Christiansen2006_IT_2BL
MQTL2D.1	2D	76.95	3.05	75.425	78.475	AX-94898597	10906587	AX-95176044	12692711	2	2	13.45	38.4	IT, LP/IT	Powell2013_IT_2D.2, Cao2012_LP/IT_2DS
MQTL2D.2	2D	98.83	0.31	98.675	98.985	RAC875_c11911_431	56321819	D_contig28346_467	81470511	9	6	5.98375	13.7513	IT, DS (5), AUDPC/DS, AUDPC	Liu2021_IT_2D, Lu2009_DS_2DS, Cheng2021_DS_2D.2, Cheng2021_DS_2D.3, Lan2014_AUDPC/DS_2DS, Mallard2005_DS_2DS, Cheng2021_DS_2D.1, Suenaga2003_AUDPC_2DL
MQTL3A.1	3A	50.35	1.55	49.575	51.125	Excalibur_c32653_553	10884745	BS00109084_51	10952471	2	2	4.665	14.325	DS/IT, AUDPC/IT	Christopher2013a_DS/IT_3A, Hou2015_AUDPC/IT_3AL
MQTL3A.2	3A	127.44	2.89	125.995	128.885	3A_s3948706//wsnp_Ra_c9738_16174002	23651474	Tdurum_contig75764_146	23838639	4	3	5.0875	12.2725	SR (2), DS (2)	Jiang-tao2019_SR_3AS, Bemister2019_SR_3A, BOKORE2021_DS_3A.2, BOKORE2021_DS_3A.1
MQTL3A.3	3A	142.95	0.96	142.47	143.43	Excalibur_c20448_318	24606257	Excalibur_c98205_83	25493771	3	3	4.53333	8.33333	LP/IT, DS (2)	Cao2012_LP/IT_3AS, Gebrewahid2020a_DS_3AL, Buerstmayr2014_DS_3AS
MQTL3B.1	3B	17.6	1.19	17.005	18.195	Excalibur_c20277_436	5585767	RAC875_rep_c111781_146	18873524	3	3	8.3	14.3667	IT/AUDPC, AUDPC/DS, DS	Zhou2015_IT/AUDPC_3BS, Lan2014_AUDPC/DS_3BS, Bokore2017-P5_DS_3B
MQTL3B.2	3B	31.92	4.27	29.785	34.055	BS00011904_51	5230654	RAC875_c30148_90	13962145	4	4	6.1	10.025	SR, DS (2), IT/AUDPC	Bariana2010_SR_3B, Buerstmayr2014_DS_3BS, LinandChen2008_IT/AUDPC_3BL, Christopher2013b_DS_3BL
MQTL3B.3	3B	74.03	0.38	73.84	74.22	BS00075373_51	5672487	Tdurum_contig14251_431	6754429	16	11	8.13375	13.1056	IT (3), SR, DS/IT (5), DS (4), DS/SR (2), AUDPC	Hao2011_IT_3BS.1, Huang2019_SR_3BS, Hao2011_IT_3BS.3, Hao2011_IT_3BS.2, Case2014_DS/IT_3B.2, Liu2021a_IT/DS_3B, Case2014_DS/IT_3B.1, Ajay2013_DS_3B.2, Liu2021_DS_3B, Yuan2018P1_DS_3B, Chen2012_DS/IT_3B, William2006_DS/IT_3BS, Singh2014_DS/SR_3B.6, Suenaga2003_AUDPC_3BS, Singh2014_DS/SR_3B.5, Ajay2013_DS_3B.1
MQTL3B.4	3B	74.92	0.78	74.53	75.31	BS00075373_51	5672487	Tdurum_contig14251_431	6754429	4	4	22.47	29.18	RT/DS, IT/DS, DS, IT/DS/AUDPC	Lowe2011_RT/DS_3BS, Wu2017c_IT/DS_3BS, Yuan2018P1_DS_3BS, Liu2019_IT/DS/AUDPC_3BS
MQTL3B.5	3B	92.82	0.03	92.805	92.835	IWB47273	153608065	AX-111655083	155022382	9	7	6.57167	18.1067	IT/DS/AUDPC, DS (3), DS/SR (2)	Kandel2017_IT/DS/AUDPC_3B, Farzand2021_DS_3B, Bansal2013_DS_3B, Singh2014_DS/SR_3B.1, Chuneja2006_DS_3B, Singh2014_DS/SR_3B.2, Singh2014_DS/SR_3B.3, Zhou2015b_DS/IT_3BS, Singh2014_DS/SR_3B.4
MQTL3D.1	3D	80.72	5.69	77.875	83.565	BS00021930_51	22367565	wPt-3815//AX-108885897	47691665	3	2	6.4	10.4	IT/DS, DS (2)	Huang2021_IT/DS_3D.1, Yang2013_DS_3D, Huang2021_DS_3D
MQTL3D.2	3D	118.26	2.04	117.24	119.28	IAAV5635	88093027	wPt-666738//IAAV2827	159425959	2	2	9.2	12.2	IT/DS	Huang2021_IT/DS_3D.2, Lan2017_DS/AUDPC_3DC
MQTL4A.1	4A	134.12	0.91	133.665	134.575	wsnp_Ex_c4752_8482625	17265732	AX-108737352	24757355	5	4	5.646	12.18	DS (3), DS/AUDPC, IT	Ramburan2004_DS_4A.1, Bokore2017-P3_DS/AUDPC_4A, Bokore2017-P5_DS_4A, Kruse2019_IT_4A, Vazquez2012_DS_4AL
MQTL4A.2	4A	182.02	1.15	181.445	182.595	Xiwa2606//IWB27365	658970232	SBG_177633//IWA3068	661050277	5	4	18.18	16.44	AUDPC/IT/SR/LAI (2), DS/RT/NDVI, SR, LAI/RT	Prins2011_AUDPC/IT/SR/LAI_4A.1, Prins2011_AUDPC/IT/SR/LAI_4A.2, Pretorius2016-p2_DS/RT/NDVI_4A, Zou2017_SR_4A, Agenbag2014_LAI/RT_4A
MQTL4B.1	4B	33.56	1.72	32.7	34.42	Tdurum_contig61142_146	27835273	Ra_c26080_461	36642797	4	4	4.65	7.535	DS (3), DS/IT	Cheng2022_DS_4B.2, Cheng2021_DS_4B.2, Vazquez2012_DS_4BS, William2006_DS/IT_4BL
MQTL4B.2	4B	53.19	0.39	52.995	53.385	Tdurum_contig94552_326	82421814	Tdurum_contig13165_443	82665688	4	4	5.1275	6.505	DS/IR, DS (2), AUDPC	Bokore2017-p1_DS/IR_4B, Cheng2022_DS_4B.1, Cheng2021_DS_4B.1, Paillard2012_AUDPC_4B
MQTL4B.3	4B	60.19	0.89	59.745	60.635	Tdurum_contig29989_132	139473490	BS00067786_51	232881734	4	4	11.7175	27.25	DS (3), DS/IT	Liu2021_DS_4B, Christopher2013a_DS/IT_4BL, Yuan2018P1_DS_4B.2, Lu2009_DS_4BL
MQTL4B.4	4B	63.35	1.43	62.635	64.065	BS00063804_51	233475475	IAAV5175	276910879	3	3	7.56667	16.7667	DS/IT (2), DS	Christopher2013b_DS/IT_4BL, Zhang2019_DS_4BS, Liu2021a_IT/DS_4B
MQTL4B.5	4B	84.9	2.8	83.5	86.3	AX-109899078	27395558	IWB7491	46608609	2	2	4.35	19.85	DS, AUDPC	Yuan2018P1_DS_4B.1, Suenaga2003_AUDPC_4BL
MQTL4B.6	4B	105.27	0.94	104.8	105.74	CAP12_c4704_232	642700322	RAC875_c6694_906	642943251	2	2	15.03	27.115	DS, IT/DS/AUDPC	Bokore2017-P3_DS_4B, Liu2019_IT/DS/AUDPC_4BL
MQTL4B.7	4B	116.73	1.43	116.015	117.445	IWB46525	649471268	Kukri_c18722_425	649602930	3	3	8.66667	21.8667	DS/SR (2), AUDPC/IT	Singh2014_DS/SR_4B.1, Liu2020_AUDPC/IT_4BL, Singh2014_DS/SR_4B.2
MQTL4D	4D	93.5	0.35	93.325	93.675	Kukri_rep_c68594_530	12773209	RFL_Contig2917_500	14925695	3	3	4.19333	5.66	DS (3)	Ren2012b_DS_4DL, Cheng2021_DS_4D, Cheng2022_DS_4D
MQTL5A.1	5A	231.76	1.98	230.77	232.75	IAAV2080	430246218	GENE-3572_70	468872343	5	5	5.22	7.464	AUDPC/IT (2), DS (3)	Liu2020_AUDPC/IT_5AS, Cheng2022_DS_5A.3, Buerstmayr2014_DS_5A, Cheng2021_DS_5A.3, Hou2015_AUDPC/IT_5AL
MQTL5A.2	5A	243.43	0.86	243	243.86	BobWhite_c17440_130	437208847	BS00022110_51	440264163	2	2	8.9	4.25	IT/DS, DS/AUDPC	Zhou2021_IT/DS_5A.1, Bokore2017-p1_DS/AUDPC_5A
MQTL5A.3	5A	253.38	1.4	252.68	254.08	Ex_c6161_335	451483907	IWB56891	457436381	2	2	3.29	1.88	DS (2)	Cheng2021_DS_5A.1, Cheng2022_DS_5A.1
MQTL5A.4	5A	262.91	0.28	262.77	263.05	Xbarc100	458203126	IWB31441	458968329	4	4	9.925	6.8975	AUDPC/DS, DS, SR, IT/DS	Lan2014_AUDPC/DS_5AL, Gebrewahid2020a_DS_5AL, Jiang-tao2019_SR_5AL, Zhou2021_IT/DS_5A.2
MQTL5A.5	5A	315.8	3.08	314.26	317.34	BS00085826_51	510552095	CRA-4160//IWB14724	519885504	4	4	4.27	6.495	DS (3), IT/DS/AUDPC	Cheng2021_DS_5A.2, Cheng2022_DS_5A.2, Liu2019_IT/DS/AUDPC_5AL, Baranwal2021_DS_5A
MQTL5A.6	5A	372.75	1.33	372.085	373.415	wsnp_Ex_c18941_27840933	547647099	Kukri_c34193_102	549356103	2	2	22.82	35.525	DS, AUDPC/IT	Rosa2019_DS_5AL, Boukhatem2002_AUDPC/IT_5A
MQTL5B.1	5B	4.27	2.21	3.165	5.375	IWB65830	415649515	wsnp_Ex_c6100_10676217	489810164	7	6	8.26714	7.98714	DS (4), IT (3)	Lu2009_DS_5BL.1, Baranwal2021_DS_5B, Liu2021_IT_5B.2, Lu2009_DS_5BL.2, Ren2012a_DS_5BL, LiuLu2019_IT_5BS, Liu2021_IT_5B.1
MQTL5B.2	5B	47.38	1.04	46.86	47.9	Xgwm544//IWB21416	473871399	IWB32919	690094072	7	7	5.61429	13.6771	SR, DS (3), AUDPC/IT, AUDPC, IT	BOKORE2021_DS_5B, Bansal2013_DS_5B, Bariana2010_SR_5B, Agenbag2012_DS_5B, Hou2015_AUDPC/IT_5BL.1, Suenaga2003_AUDPC_5BL, Hao2011_IT_5B
MQTL5B.3	5B	107.24	1.74	106.37	108.11	Tdurum_contig5522_455	695704791	BobWhite_c15406_510	696193535	6	5	12.005	12.9567	DS (4), DS/IT (2)	Mallard2005_DS_5BL.1, Case2014_DS/IT_5B, Cheng2022_DS_5B, Cheng2021_DS_5B, Liu2021a_IT/DS_5B.1, Mallard2005_DS_5BL.2
MQTL5B.4	5B	138.82	0.2	138.72	138.92	BS00024829_51	693612491	RAC875_c14078_202	695790330	4	3	4.5	12.025	SR, AUDPC/IT (2), IT/DS	Zou2017_SR_5B, Liu2020_AUDPC/IT_5BL.2, Liu2020_AUDPC/IT_5BL.1, Liu2021a_IT/DS_5B.2
MQTL5D	5D	302.66	1.79	301.765	303.555	Excalibur_rep_c73156_287	437345461	BS00021911_51	440647613	2	2	4.62	8.37	IT/DS, AUDPC/IT	Liu2021a_IT/DS_5D, Hou2015_AUDPC/IT_5DL
MQTL6A.1	6A	177.25	1.96	176.27	178.23	Kukri_c4606_620	63302932	BS00084846_51	86119049	7	6	7.20429	9.03429	DS (4), AUDPC/IT/SR/LAI, IT, LP/IT	Vazquez2012_DS_6AL, Cheng2021_DS_6A.2, Cheng2022_DS_6A, Cheng2021_DS_6A.1, Prins2011_AUDPC/IT/SR/LAI_6A, Hao2011_IT_6AS, Cao2012_LP/IT_6AS
MQTL6A.2	6A	187.38	2.16	186.3	188.46	BS00041481_51	176574357	BS00072146_51	270607977	2	2	8.975	27.39	IT/DS, IT	Liu2021b_IT/DS_6A.1, LiuLu2019_IT_6AS
MQTL6A.3	6A	199.61	0.68	199.27	199.95	BS00064548_51	498953640	BS00037006_51	520354877	3	3	4.46667	7.46667	AUDPC, AUDPC/DS, DS/IT	Yuan2018P2_AUDPC_6A, Lan2014_AUDPC/DS_6AL, William2006_DS/IT_6AL
MQTL6A.4	6A	220.73	2.87	219.295	222.165	wsnp_RFL_Contig3136_3092151	563377848	Kukri_c62719_188	566664537	2	2	8.25	19.45	IT/AUDPC, DS/IT	LinandChen2008_IT/AUDPC_6AS, Zhou2015b_DS/IT_6AL
MQTL6B	6B	106.76	0	106.76	106.76	wPt-5176	25554717	Xgwm193	36210336	24	20	9.22792	17.2404	IT/DS (4), AUDPC/IT/SR/LAI, DS (6), IT/AUDPC (3), IT/DS/AUDPC, DS/AUDPC, SR (3), AUDPC (4), IT	zeng2018_IT/DS_6BS, Huang2021_IT/DS_6B, Prins2011_AUDPC/IT/SR/LAI_6B, William2006_DS/IT_6BL, Cheng2021_DS_6B, Zeng2019a_DS_6BS, Molina2018_DS_6BS, Cheng2022_DS_6B, Ren2012b_DS_6BS, Bin2012_DS_6BS, Wu2017b_IT/AUDPC_6BL, Hou2015_AUDPC/IT_6BL.1, Hou2015_AUDPC/IT_6BL.2, Liu2019_IT/DS/AUDPC_6B, Bokore2017-p1_DS/AUDPC_6B, Bariana2010_SR_6B.3, Bariana2010_SR_6B.2, Bariana2010_SR_6B.1, Santra2008_AUDPC_6…
MQTL6D	6D	170.1	11.68	164.26	175.94	D_GDRF1KQ02FFPXT_243	59635213	Xpsr8//Kukri_c25717_133	62499889	2	2	2.43	13.1	AUDPC/IT	Boukhatem2002_AUDPC/IT_6D, Agenbag2012_DS_6D
MQTL7B.1	7B	118.21	2.63	116.895	119.525	Excalibur_c12500_116	9753197	Ra_c39042_935	12533702	14	12	3.81643	6.85857	LP/IT, DS (5), SR, AUDPC (2), DS/SR, IT (2), FDS	Cao2012_LP/IT_7BL, Zhang2019_DS_7BL, Bariana2010_SR_7B, Vazquez2012_DS_7BS, Ajay2013_DS_7B, Cheng2021_DS_7B, Suenaga2003_AUDPC_7BL, Cheng2022_DS_7B, Ren2012a_DS_7BL.1, Suenaga2003_AUDPC_7BS, Singh2014_DS/SR_7B.2, Liu2021_IT_7B.2, Liu2021_IT_7B.1, Yan2021_FDS_7B
MQTL7B.2	7B	140	0.19	139.905	140.095	IAAV5530	15304629	BobWhite_c44404_312	17656955	3	3	3.33667	9.81	IT, DS/SR, IT	Powell2013_IT_7B, Singh2014_DS/SR_7B.1, LiuLu2019_IT_7BL
MQTL7D.1	7D	56.11	1.73	55.245	56.975	Excalibur_c30913_512	8560848	BS00027514_51	12470421	6	5	11.4617	23.4333	DS (4), DS/IT, DS/AUDPC	Bokore2017-p1_DS_7D, Farzand2021_DS_7D, Christopher2013a_DS/IT_7D, Bokore2017-p4_DS/AUDPC_7D, Lu2009_DS_7DS, Ramburan2004_DS_7D
MQTL7D.2	7D	67.71	0.33	67.545	67.875	D_contig66049_34	39052186	Kukri_c37802_1215	44566799	7	7	16.7129	23.4357	AUDPC, SR, AUDPC/IT/SR/LAI, DS (3), AUDPC/IT	Suenaga2003_AUDPC_7DS, Bariana2010_SR_7D, Prins2011_AUDPC/IT/SR/LAI_7D, Yang2013_DS_7DS, Boukhatem2002_AUDPC/IT_7D, Ajay2013_DS_7D, Chuneja2006_DS_7D

## Sheet: Table S3
Supplementary Table 3: Singletons detected during the present study
MQTL name	Chr	Position	CI(95%)	From (cM)	To (cM)	Number of QTLs involved	Number of studies involved	LOD	PVE	Component traits	QTLs involved
Singleton1	1A	215.56	12.32	209.4	221.72	1	1	3	7	SR	Bariana2010_SR_1A
Singleton2	2A	184.81	0.97	184.325	185.295	1	1	21.2	36.1	IT/DS	Huang2021_IT/DS_2A
Singleton3	2A	201.07	16.84	192.65	209.49	1	1	4.27	3.87	AUDPC	Paillard2012_AUDPC_2AL
Singleton4	2A	217.59	1.98	216.6	218.58	1	1	6.4	9.1	IT/DS	Liu2021a_IT/DS_2A
Singleton5	2B	88.3	1.8	87.4	89.2	1	1	9.6	14.6	DS/SR	Singh2014_DS/SR_2B.2
Singleton6	3A	168.92	2.47	167.685	170.155	1	1	30.7	56.3	IT/DS	Zhou2019_IT/DS_3AS
Singleton7	3B	83.33	0.91	82.875	83.785	1	1	29.3	55	IT/DS	Zhou2019_IT/DS_3BS
Singleton8	3D	133.38	8.48	129.14	137.62	1	1	4.5	8.9	DS/AUDPC	Ren2017_DS/AUDPC_3DS
Singleton9	3D	178.72	9.54	173.95	183.49	1	1	4.38	14	DS	Chuneja2006_DS_3D
Singleton10	4A	92.66	19.76	82.78	102.54	1	1	9	24	DS	Ramburan2004_DS_4A.2
Singleton11	4B	96.96	8.85	92.535	101.385	1	1	7.6	11.7	DS	Agenbag2012_DS_4B
Singleton12	4B	120.19	0.21	120.085	120.295	1	1	5.2	12.6	DS/AUDPC	Bokore2017-p4_DS/AUDPC_4B
Singleton13	4D	179.83	11.36	174.15	185.51	1	1	7	8	AUDPC	Suenaga2003_AUDPC_4DL
Singleton14	5D	311.07	3.03	309.555	312.585	1	1	7	4.7	DS	Molina2018_DS_5DS
Singleton15	5D	320.61	9.37	315.925	325.295	1	1	7.9	12	DS/IT	Case2014_DS/IT_5D
Singleton16	6A	191.23	2.84	189.81	192.65	1	1	30.3	54.4	IT/DS	Liu2021b_IT/DS_6A.2
Singleton17	6A	206.8	2.64	205.48	208.12	1	1	4.6	9.6	FDS/NDVI	Pretorius2016-p1_FDS/NDVI_6AL
Singleton18	6A	277.86	2.23	276.745	278.975	1	1	3.4	27.4	DS	Yuan2018P1_DS_6A
Singleton19	6D	108.07	1.68	107.23	108.91	1	1	12	22.6	DS	Gebrewahid2020a_DS_6DL
Singleton20	6D	204.08	7.42	200.37	207.79	1	1	2.8	9.3	DS	Zhang2019_DS_6DS
Singleton21	6D	283.59	9.53	278.825	288.355	1	1	3.75	7.1	DS	Baranwal2021_DS_6D
Singleton22	7A	156.58	25.09	144.035	169.125	1	1	2.3	6	DS	Ren2012b_DS_7AS
Singleton23	7A	198.6	1.98	197.61	199.59	1	1	3.1	3.6	IT/DS	Liu2021a_IT/DS_7A
Singleton24	7A	228.42	4.88	225.98	230.86	1	1	4.21	12.1	DS	Ajay2013_DS_7A

## Sheet: Table S4
Supplementary Table 4: QTL hotspots detected during the present study
MQTL name	Chr	Position	CI(95%)	From (cM)	To (cM)	Left marker	Right marker	Number of QTLs involved	Number of studies involved	LOD	PVE	Component traits	QTLs involved
QTLhotspot.5D	5D	343.86	1.91	342.905	344.815	D_contig93804_60	D_GDEEGVY01BOA9I_329	2	1	8.705	33.55	DS, IT/FDS	Wu2021_DS_5D, Wu2021_IT/FDS_5D
QTLhotspot.7A	7A	302.71	3.46	300.98	304.44	wPt-0745//Tdurum_contig12156_160	BS00077891_51	2	1	4.15	6.65	AUDPC/IT/SR/LAI (2)	Prins2011_AUDPC/IT/SR/LAI_7A.2, Prins2011_AUDPC/IT/SR/LAI_7A.1

## Sheet: Table S5
Supplementary Table 5: Validation of MQTLs with significant SNPs or MTAs identified in earlier GWAS
Reference	Significant marker	Chromosome	Physical position (bp)	MQTL co-localized
Alemu et al. (2021)	AX-94482796	1A	352861762	NA
Habib et al. (2020)	IWB3662	1A	13083967	NA
Habib et al. (2020)	IWA2541	1A	527178077	NA
Habib et al. (2020)	IWA4080	1A	531682383	NA
Kankwatsa et al. (2017)	wsnp_Ex_c10257_16825240	1A	436422899	NA
Kankwatsa et al. (2017)	wsnp_RFL_Contig345_3579099	1A	436422969	NA
Kankwatsa et al. (2017)	wsnp_Ku_c13449_21442684	1A	432982372	NA
Kumar et al. (2020)	AX-94433739	1A	558227116	NA
Maccaferri et al. (2015)	IWA6441	1A	27362653	MQTL1A.2
Maccaferri et al. (2015)	IWA4061	1A	101764563	NA
Maccaferri et al. (2015)	IWA5194	1A	118507822	NA
Maccaferri et al. (2015)	IWA3475	1A	485355241	NA
Maccaferri et al. (2015)	IWA5174	1A	498048708	NA
Maccaferri et al. (2015)	IWA1225	1A	547237581	NA
Maccaferri et al. (2015)	IWA672	1A	572350794	NA
Maccaferri et al. (2015)	IWA7893	1A	573333426	NA
Maccaferri et al. (2015)	IWA2035	1A	581830664	NA
Miedaner et al. (2020)	1121019D	1A	115517986	NA
Zegeye et al. (2014)	wsnp_Ex_rep_c81556_76277906	1A	547316935	NA
Fayyaz et al. (2021)	IWB11756	1A	113857897	NA
Wang et al. (2021)	1279571	1A	32.54	MQTL1A.3
Wang et al. (2021)	1067220	1A	24.57	MQTL1A.1, MQTL1A.2
Tene et al. (2022)	1A_571777232	1A		NA
yao et al. (2021)	AX-109862603	1A	587.93	NA
yao et al. (2021)	AX-109864002	1A	593.76	NA
Aoun et al. (2021)	S1A_548255935	1AL	548255935	NA
Aoun et al. (2021)	S1A_180843766	1AS	180843766	NA
Alemu et al. (2021)	AX-95171339	1B	325818519	NA
Alemu et al. (2021)	AX-95171339	1B	325818519	NA
Alemu et al. (2021)	AX-95171339	1B	325818519	NA
Alemu et al. (2021)	AX-95171339	1B	325818519	NA
Alemu et al. (2021)	AX-95171339	1B	325818519	NA
Alemu et al. (2021)	AX-94436448	1B	326782345	NA
Alemu et al. (2021)	AX-94436448	1B	326782345	NA
Alemu et al. (2021)	AX-94436448	1B	326782345	NA
Alemu et al. (2021)	AX-94436448	1B	326782345	NA
Alemu et al. (2021)	AX-94436448	1B	326782345	NA
Alemu et al. (2021)	AX-95238778	1B	327358600	NA
Alemu et al. (2021)	AX-95238778	1B	327358600	NA
Alemu et al. (2021)	AX-95238778	1B	327358600	NA
Alemu et al. (2021)	AX-95238778	1B	327358600	NA
Alemu et al. (2021)	AX-95238778	1B	327358600	NA
Alemu et al. (2021)	AX-95096041	1B	327577683	NA
Alemu et al. (2021)	AX-95096041	1B	327577683	NA
Alemu et al. (2021)	AX-95096041	1B	327577683	NA
Alemu et al. (2021)	AX-95096041	1B	327577683	NA
Alemu et al. (2021)	AX-95096041	1B	327577683	NA
Alemu et al. (2021)	AX-94730403	1B	328938869	NA
Alemu et al. (2021)	AX-94730403	1B	328938869	NA
Alemu et al. (2021)	AX-94730403	1B	328938869	NA
Alemu et al. (2021)	AX-94730403	1B	328938869	NA
Alemu et al. (2021)	AX-94730403	1B	328938869	NA
Alemu et al. (2021)	AX-94427201	1B	328942601	NA
Alemu et al. (2021)	AX-94427201	1B	328942601	NA
Alemu et al. (2021)	AX-94427201	1B	328942601	NA
Alemu et al. (2021)	AX-94427201	1B	328942601	NA
Alemu et al. (2021)	AX-94427201	1B	328942601	NA
Alemu et al. (2021)	AX-94648330	1B	336210294	NA
Genievskaya et al. (2020)	Excalibur_c63885_115	1B	641632798	MQTL1B.5
Habib et al. (2020)	IWA5278	1B	484887483	MQTL1B.5
Jia et al. (2020)	IWB12562	1B	57100000	NA
Jia et al. (2020)	IWB43992	1B	330200000	NA
Jia et al. (2020)	IWB41428	1B	666900000	NA
Kumar et al. (2020)	AX-95222999	1B	238059533	MQTL1B.4
Kumar et al. (2020)	AX-94903617	1B	349511612	NA
Kumar et al. (2020)	AX-94765876	1B	374627777	NA
Kumar et al. (2020)	AX-94765876	1B	374627777	NA
Kumar et al. (2020)	AX-94515822	1B	638930477	MQTL1B.5
Kumar et al. (2020)	AX-94531716	1B	638985026	MQTL1B.5
Kumar et al. (2020)	AX-94531716	1B	638985026	MQTL1B.5
Maccaferri et al. (2015)	IWA962	1B	317443081	NA
Maccaferri et al. (2015)	IWA6758	1B	474117905	MQTL1B.5
Maccaferri et al. (2015)	IWA3307	1B	489201943	MQTL1B.5
Maccaferri et al. (2015)	IWA1825	1B	652455170	NA
Maccaferri et al. (2015)	IWA3892	1B	668124457	NA
Maccaferri et al. (2015)	IWA2077	1B	688283016	NA
Maccaferri et al. (2015)	IWA3017	1B	NA	NA
Miedaner et al. (2020)	1110478D	1B	58553674	NA
Miedaner et al. (2020)	1115206D	1B	139674471	NA
Zegeye et al. (2014)	wsnp_BE405749B_Ta_2_1	1B	9078200	MQTL1B.1
Zegeye et al. (2014)	wsnp_CAP7_c2574_1239140	1B	301796724	NA
Zegeye et al. (2014)	wsnp_Ex_c3057_5636572	1B	302511043	NA
Zegeye et al. (2014)	wsnp_Ex_rep_c70284_69228305	1B	314739891	NA
Zegeye et al. (2014)	wsnp_RFL_Contig2449_2013497	1B	314739922	NA
Zegeye et al. (2014)	wsnp_Ku_c62848_63784645	1B	314743606	NA
Zegeye et al. (2014)	wsnp_Ku_c30982_40765254	1B	336209737	NA
Zegeye et al. (2014)	wsnp_Ku_c30982_40765341	1B	336209824	NA
Zegeye et al. (2014)	wsnp_Ex_c38116_45719983	1B	340372863	NA
Zegeye et al. (2014)	wsnp_Ku_c66585_65967792	1B	368543850	NA
Zegeye et al. (2014)	wsnp_Ex_c10233_16784994	1B	369602204	NA
Zegeye et al. (2014)	wsnp_Ku_c9014_15193623	1B	370035179	NA
Zegeye et al. (2014)	wsnp_BE442716B_Ta_2_1	1B	409246561	NA
Zegeye et al. (2014)	wsnp_Ex_rep_c69266_68192766	1B	NA	NA
Zegeye et al. (2014)	wsnp_RFL_Contig2794_2564017	1B	212532524	MQTL1B.4
Zegeye et al. (2014)	wsnp_Ex_c11177_18096010	1B	NA	NA
Zegeye et al. (2014)	wsnp_Ex_c14_27570	1B	NA	NA
Zegeye et al. (2014)	wsnp_Ku_c13229_21142792	1B	NA	NA
Zhang et al. (2021)	Excalibur_c12376_569	1B	1251480	NA
Zhang et al. (2021)	Kukri_c26168_423	1B	1417711	NA
Zhang et al. (2021)	D_GBUVHFX02IUW4W_159	1B	4348970	MQTL1B.1
Zhang et al. (2021)	tplb0025b13_352	1B	4349843	MQTL1B.1
Zhang et al. (2021)	IAAV3430	1B	8676576	MQTL1B.1
Zhang et al. (2021)	BS00005004_51	1B	8676728	MQTL1B.1
Zhang et al. (2021)	TA004380-0460	1B	10204610	MQTL1B.1
Zhang et al. (2021)	IACX7107	1B	11859343	MQTL1B.1
Zhang et al. (2021)	BS00074965_51	1B	15659011	MQTL1B.1
Zhang et al. (2021)	Excalibur_rep_c102627_598	1B	15878967	MQTL1B.1
Zhang et al. (2021)	RAC875_rep_c109901_811	1B	16518688	MQTL1B.1
Zhang et al. (2021)	Excalibur_c7252_840	1B	16921783	MQTL1B.1
Zhang et al. (2021)	IAAV8117	1B	17812498	MQTL1B.1
Zhang et al. (2021)	RFL_Contig4104_3197	1B	20177109	NA
Zhang et al. (2021)	IAAV1833	1B	20587566	NA
Zhang et al. (2021)	Tdurum_contig50667_299	1B	20588113	NA
Zhang et al. (2021)	Tdurum_contig41904_446	1B	24499247	MQTL1B.2, MQTL1B.3
Zhang et al. (2021)	Kukri_c23662_414	1B	24520116	MQTL1B.2, MQTL1B.3
Zhang et al. (2021)	BS00068182_51	1B	24636311	MQTL1B.2, MQTL1B.3
Zhang et al. (2021)	tplb0055p02_1074	1B	24932234	MQTL1B.2, MQTL1B.3
Zhang et al. (2021)	BS00091688_51	1B	26134660	MQTL1B.2, MQTL1B.3
Zhang et al. (2021)	BobWhite_rep_c55186_299	1B	28561281	MQTL1B.2, MQTL1B.3
Zhang et al. (2021)	IACX6862	1B	28763493	MQTL1B.2, MQTL1B.3
Zhang et al. (2021)	wsnp_BE405834B_Ta_2_2	1B	28765457	MQTL1B.2, MQTL1B.3
Zhang et al. (2021)	Tdurum_contig9874_547	1B	32766635	MQTL1B.2, MQTL1B.3
Zhang et al. (2021)	Tdurum_contig9874_391	1B	32767701	MQTL1B.2, MQTL1B.3
Zhang et al. (2021)	BS00067169_51	1B	33066868	MQTL1B.2, MQTL1B.3
Zhang et al. (2021)	Tdurum_contig29380_201	1B	33982795	MQTL1B.2, MQTL1B.3
Zhang et al. (2021)	IAAV6888	1B	36269279	MQTL1B.2, MQTL1B.3
Zhang et al. (2021)	BobWhite_c18208_142	1B	37800083	MQTL1B.2, MQTL1B.3
Zhang et al. (2021)	BS00033333_51	1B	38910582	MQTL1B.2, MQTL1B.3
Zhang et al. (2021)	Kukri_c5221_506	1B	39583716	MQTL1B.2, MQTL1B.3
Zhang et al. (2021)	IAAV7611	1B	39852968	MQTL1B.2, MQTL1B.3
Zhang et al. (2021)	BS00097523_51	1B	41086854	MQTL1B.2, MQTL1B.3
Zhang et al. (2021)	Excalibur_c58433_839	1B	41087205	MQTL1B.2, MQTL1B.3
Zhang et al. (2021)	GENE-0074_370	1B	41087480	MQTL1B.2, MQTL1B.3
Zhang et al. (2021)	GENE-0074_455	1B	41087574	MQTL1B.2, MQTL1B.3
Zhang et al. (2021)	BS00064929_51	1B	42014807	MQTL1B.2, MQTL1B.3
Zhang et al. (2021)	BobWhite_c6367_691	1B	45199141	MQTL1B.2, MQTL1B.3
Zhang et al. (2021)	IAAV7845	1B	45737900	MQTL1B.2, MQTL1B.3
Zhang et al. (2021)	Tdurum_contig13937_1782	1B	45738122	MQTL1B.2, MQTL1B.3
Zhang et al. (2021)	GENE-3075_364	1B	49886554	MQTL1B.2, MQTL1B.3
Zhang et al. (2021)	RAC875_c2444_101	1B	49887454	MQTL1B.2, MQTL1B.3
Zhang et al. (2021)	BS00084021_51	1B	50184218	MQTL1B.2, MQTL1B.3
Zhang et al. (2021)	BS00031417_51	1B	50186284	MQTL1B.2, MQTL1B.3
Zhang et al. (2021)	Excalibur_c55348_283	1B	51914807	MQTL1B.2, MQTL1B.3
Zhang et al. (2021)	BS00087133_51	1B	52900618	MQTL1B.2, MQTL1B.3
Zhang et al. (2021)	BS00022604_51	1B	52900648	MQTL1B.2, MQTL1B.3
Zhang et al. (2021)	IACX14648	1B	53050928	MQTL1B.2, MQTL1B.3
Zhang et al. (2021)	Tdurum_contig5501_176	1B	53246421	MQTL1B.2, MQTL1B.3
Zhang et al. (2021)	TA006347-0547	1B	54876357	NA
Zhang et al. (2021)	RAC875_c1224_1290	1B	54877181	NA
Zhang et al. (2021)	Kukri_c7886_195	1B	56314646	NA
Zhang et al. (2021)	Kukri_rep_c102887_300	1B	56314740	NA
Zhang et al. (2021)	BS00105606_51	1B	56316938	NA
Zhang et al. (2021)	JD_c12243_360	1B	56879904	NA
Zhang et al. (2021)	TA002065-1430	1B	57772661	NA
Zhang et al. (2021)	IAAV8883	1B	57783490	NA
Zhang et al. (2021)	RAC875_c31504_522	1B	58540485	NA
Zhang et al. (2021)	RAC875_c79370_378	1B	61668451	NA
Zhang et al. (2021)	RAC875_c47884_100	1B	63054062	NA
Zhang et al. (2021)	RAC875_c99469_172	1B	64236462	NA
Zhang et al. (2021)	Kukri_c53962_102	1B	67021681	NA
Zhang et al. (2021)	Kukri_rep_c88225_329	1B	67032009	NA
Zhang et al. (2021)	Kukri_c20180_112	1B	67505577	NA
Zhang et al. (2021)	Kukri_c26731_312	1B	68078153	NA
Zhang et al. (2021)	JD_c10917_341	1B	68081219	NA
Zhang et al. (2021)	Kukri_c3414_114	1B	68084043	NA
Zhang et al. (2021)	BS00091317_51	1B	68742001	NA
Zhang et al. (2021)	TA001649-1197	1B	68742599	NA
Zhang et al. (2021)	IAAV4055	1B	69537196	NA
Zhang et al. (2021)	Excalibur_c19341_673	1B	69539089	NA
Zhang et al. (2021)	TA005390-1205	1B	69542412	NA
Zhang et al. (2021)	BS00104686_51	1B	69542609	NA
Zhang et al. (2021)	Jagger_c5906_333	1B	69542823	NA
Zhang et al. (2021)	BS00023056_51	1B	69542830	NA
Zhang et al. (2021)	BobWhite_c16623_68	1B	69543138	NA
Zhang et al. (2021)	CAP11_c3813_253	1B	69543259	NA
Zhang et al. (2021)	Tdurum_contig11164_316	1B	69563421	NA
Zhang et al. (2021)	IACX13974	1B	69826757	NA
Zhang et al. (2021)	BS00083533_51	1B	69906151	NA
Zhang et al. (2021)	Kukri_c7129_227	1B	69907036	NA
Zhang et al. (2021)	Tdurum_contig25732_112	1B	70192585	NA
Zhang et al. (2021)	BobWhite_c6812_144	1B	70708037	NA
Zhang et al. (2021)	BS00092514_51	1B	70711311	NA
Zhang et al. (2021)	Tdurum_contig12812_83	1B	72995904	NA
Zhang et al. (2021)	Tdurum_contig12812_182	1B	73002139	NA
Zhang et al. (2021)	BS00068456_51	1B	84961611	NA
Zhang et al. (2021)	Tdurum_contig29169_289	1B	86784960	NA
Zhang et al. (2021)	BS00022767_51	1B	86808776	NA
Zhang et al. (2021)	GENE-1276_68	1B	87283609	NA
Zhang et al. (2021)	BS00031056_51	1B	90710804	NA
Zhang et al. (2021)	BS00084305_51	1B	90992806	NA
Zhang et al. (2021)	BS00084304_51	1B	90992811	NA
Zhang et al. (2021)	BS00004453_51	1B	91557656	NA
Zhang et al. (2021)	BS00094467_51	1B	92871683	NA
Zhang et al. (2021)	BS00094469_51	1B	92871702	NA
Zhang et al. (2021)	Tdurum_contig11824_281	1B	93911640	NA
Zhang et al. (2021)	Tdurum_contig11824_416	1B	93911640	NA
Zhang et al. (2021)	IACX16878	1B	93913665	NA
Zhang et al. (2021)	Excalibur_c20610_251	1B	94226791	NA
Zhang et al. (2021)	RAC875_rep_c77710_180	1B	94226821	NA
Zhang et al. (2021)	BS00067800_51	1B	94467596	NA
Zhang et al. (2021)	RAC875_c10659_570	1B	94832156	NA
Zhang et al. (2021)	IACX5756	1B	94832614	NA
Zhang et al. (2021)	tplb0038o14_241	1B	94956280	NA
Zhang et al. (2021)	TA001211-0664	1B	94977326	NA
Zhang et al. (2021)	Ra_c28610_501	1B	95232361	NA
Zhang et al. (2021)	BS00062723_51	1B	95654277	NA
Zhang et al. (2021)	RAC875_c63067_283	1B	95655054	NA
Zhang et al. (2021)	Kukri_c43552_443	1B	95736705	NA
Zhang et al. (2021)	BS00067717_51	1B	96516833	NA
Zhang et al. (2021)	Ku_c7557_607	1B	96590576	NA
Zhang et al. (2021)	BobWhite_c13378_662	1B	98168500	NA
Zhang et al. (2021)	BS00022736_51	1B	98722356	NA
Zhang et al. (2021)	BS00069316_51	1B	98904315	NA
Zhang et al. (2021)	Kukri_c18081_1280	1B	98926718	NA
Zhang et al. (2021)	GENE-0087_561	1B	101222603	NA
Zhang et al. (2021)	IACX6621	1B	101520059	NA
Zhang et al. (2021)	GENE-0285_336	1B	104464730	NA
Zhang et al. (2021)	JD_c6297_810	1B	104465487	NA
Zhang et al. (2021)	BS00058711_51	1B	104468535	NA
Zhang et al. (2021)	Tdurum_contig14418_753	1B	104468670	NA
Zhang et al. (2021)	Tdurum_contig14418_1242	1B	104469593	NA
Zhang et al. (2021)	IACX6397	1B	104721235	NA
Zhang et al. (2021)	Excalibur_c2541_262	1B	104772866	NA
Zhang et al. (2021)	BS00080260_51	1B	106684192	NA
Zhang et al. (2021)	BobWhite_c15522_250	1B	106765414	NA
Zhang et al. (2021)	BobWhite_c15522_625	1B	106765789	NA
Zhang et al. (2021)	BS00086576_51	1B	106765855	NA
Zhang et al. (2021)	IAAV4349	1B	106790921	NA
Zhang et al. (2021)	BS00095477_51	1B	106791071	NA
Zhang et al. (2021)	RAC875_s115222_177	1B	107134506	NA
Zhang et al. (2021)	BobWhite_rep_c49610_521	1B	107135690	NA
Zhang et al. (2021)	BobWhite_rep_c50112_99	1B	107136494	NA
Zhang et al. (2021)	GENE-0403_301	1B	109728575	NA
Zhang et al. (2021)	GENE-0403_110	1B	109728660	NA
Zhang et al. (2021)	RAC875_c10050_620	1B	109729296	NA
Zhang et al. (2021)	BS00110530_51	1B	109729839	NA
Zhang et al. (2021)	BS00065322_51	1B	111027718	NA
Zhang et al. (2021)	BS00065314_51	1B	111027757	NA
Zhang et al. (2021)	Tdurum_contig30712_430	1B	111368373	NA
Zhang et al. (2021)	RAC875_c85881_200	1B	111370996	NA
Zhang et al. (2021)	Tdurum_contig19251_352	1B	112864418	NA
Zhang et al. (2021)	Tdurum_contig19251_515	1B	112864581	NA
Zhang et al. (2021)	TA003204-1339	1B	115957935	NA
Zhang et al. (2021)	Ku_c3998_1400	1B	116977449	NA
Zhang et al. (2021)	IACX20344	1B	117183520	NA
Zhang et al. (2021)	RAC875_c455_1400	1B	117188037	NA
Zhang et al. (2021)	Tdurum_contig12173_180	1B	117392281	NA
Zhang et al. (2021)	RAC875_rep_c119710_79	1B	118116636	NA
Zhang et al. (2021)	Excalibur_c5789_373	1B	118123464	NA
Zhang et al. (2021)	Kukri_rep_c76296_215	1B	119099763	NA
Zhang et al. (2021)	BS00093945_51	1B	119767691	NA
Zhang et al. (2021)	BS00084722_51	1B	119885987	NA
Zhang et al. (2021)	GENE-0041_486	1B	120881309	NA
Zhang et al. (2021)	BS00093736_51	1B	120884238	NA
Zhang et al. (2021)	Tdurum_contig11442_930	1B	121008333	NA
Zhang et al. (2021)	RAC875_c90431_188	1B	121010535	NA
Zhang et al. (2021)	RAC875_c83089_213	1B	130346851	NA
Zhang et al. (2021)	BS00068779_51	1B	130631008	NA
Zhang et al. (2021)	BS00087988_51	1B	132937636	NA
Zhang et al. (2021)	RAC875_c51813_151	1B	133113579	NA
Zhang et al. (2021)	GENE-2162_650	1B	135940687	NA
Zhang et al. (2021)	BS00073034_51	1B	136645710	NA
Zhang et al. (2021)	GENE-4436_150	1B	136649923	NA
Zhang et al. (2021)	JD_c1532_462	1B	137645771	NA
Zhang et al. (2021)	IAAV8409	1B	137647122	NA
Zhang et al. (2021)	BS00094759_51	1B	139070450	NA
Zhang et al. (2021)	BS00110181_51	1B	139671482	NA
Zhang et al. (2021)	BS00098308_51	1B	140295643	NA
Zhang et al. (2021)	BS00098306_51	1B	140295861	NA
Zhang et al. (2021)	TA003169-1042	1B	140296661	NA
Zhang et al. (2021)	BS00064406_51	1B	141121541	NA
Zhang et al. (2021)	RAC875_rep_c109306_570	1B	142523092	NA
Zhang et al. (2021)	GENE-0542_613	1B	142523514	NA
Zhang et al. (2021)	Kukri_c42522_155	1B	144122197	NA
Zhang et al. (2021)	BobWhite_c5757_260	1B	145453071	NA
Zhang et al. (2021)	Excalibur_rep_c103847_565	1B	145453641	NA
Zhang et al. (2021)	BS00021870_51	1B	145455015	NA
Zhang et al. (2021)	BS00022507_51	1B	145456209	NA
Zhang et al. (2021)	BS00083237_51	1B	145456236	NA
Zhang et al. (2021)	BS00030733_51	1B	145456589	NA
Zhang et al. (2021)	Kukri_c9105_1184	1B	146616038	NA
Zhang et al. (2021)	IAAV2375	1B	148435766	NA
Zhang et al. (2021)	BS00003575_51	1B	148898243	NA
Zhang et al. (2021)	IACX5712	1B	148898353	NA
Zhang et al. (2021)	BS00064750_51	1B	150363594	NA
Zhang et al. (2021)	Kukri_c23819_259	1B	150542964	NA
Zhang et al. (2021)	Tdurum_contig31387_156	1B	151461413	NA
Zhang et al. (2021)	BS00033738_51	1B	151468674	NA
Zhang et al. (2021)	GENE-0489_946	1B	151470500	NA
Zhang et al. (2021)	TA004235-0297	1B	151470857	NA
Zhang et al. (2021)	IAAV5957	1B	151471293	NA
Zhang et al. (2021)	Excalibur_rep_c101395_56	1B	151842719	NA
Zhang et al. (2021)	GENE-0538_65	1B	154155916	NA
Zhang et al. (2021)	CAP8_c2036_140	1B	154157402	NA
Zhang et al. (2021)	BobWhite_c29659_339	1B	154598741	NA
Zhang et al. (2021)	BS00093102_51	1B	155407625	NA
Zhang et al. (2021)	TA003412-0312	1B	156567475	NA
Zhang et al. (2021)	GENE-0564_313	1B	156582717	NA
Zhang et al. (2021)	Kukri_c15901_1064	1B	156584761	NA
Zhang et al. (2021)	IACX6356	1B	157902027	NA
Zhang et al. (2021)	BS00110120_51	1B	158534171	NA
Zhang et al. (2021)	GENE-0032_895	1B	158535490	NA
Zhang et al. (2021)	Tdurum_contig42092_274	1B	159183432	NA
Zhang et al. (2021)	Tdurum_contig42092_1047	1B	159184294	NA
Zhang et al. (2021)	Tdurum_contig42092_1244	1B	159184491	NA
Zhang et al. (2021)	Excalibur_c5775_228	1B	159916911	NA
Zhang et al. (2021)	GENE-0366_124	1B	159916995	NA
Zhang et al. (2021)	Kukri_c7936_630	1B	161210973	NA
Zhang et al. (2021)	BobWhite_c12695_394	1B	161212035	NA
Zhang et al. (2021)	Tdurum_contig10663_1143	1B	161991682	NA
Zhang et al. (2021)	Excalibur_c17801_198	1B	162781177	NA
Zhang et al. (2021)	BS00087939_51	1B	162781414	NA
Zhang et al. (2021)	Kukri_c34436_560	1B	162782308	NA
Zhang et al. (2021)	GENE-0456_190	1B	162811401	NA
Zhang et al. (2021)	GENE-0456_163	1B	162811428	NA
Zhang et al. (2021)	RFL_Contig1736_1393	1B	163096827	NA
Zhang et al. (2021)	BobWhite_c45790_683	1B	163096968	NA
Zhang et al. (2021)	Kukri_rep_c71840_754	1B	163097252	NA
Zhang et al. (2021)	GENE-0254_148	1B	163097580	NA
Zhang et al. (2021)	BS00066971_51	1B	163585426	NA
Zhang et al. (2021)	Ra_c6693_1297	1B	163662718	NA
Zhang et al. (2021)	Excalibur_c43347_322	1B	166076404	NA
Zhang et al. (2021)	BS00021703_51	1B	166077652	NA
Zhang et al. (2021)	BS00106579_51	1B	166078425	NA
Zhang et al. (2021)	Excalibur_c2016_292	1B	166078542	NA
Zhang et al. (2021)	Jagger_c6107_116	1B	166657551	NA
Zhang et al. (2021)	Kukri_c8943_1381	1B	166657722	NA
Zhang et al. (2021)	BS00023185_51	1B	167108717	NA
Zhang et al. (2021)	Ku_c12783_286	1B	167109327	NA
Zhang et al. (2021)	BobWhite_rep_c53595_274	1B	167713641	NA
Zhang et al. (2021)	BS00063080_51	1B	169531738	NA
Zhang et al. (2021)	BS00026541_51	1B	169642380	NA
Zhang et al. (2021)	Kukri_rep_c115647_349	1B	171044974	NA
Zhang et al. (2021)	BS00063741_51	1B	171130325	NA
Zhang et al. (2021)	Tdurum_contig21489_536	1B	171409993	NA
Zhang et al. (2021)	GENE-0221_100	1B	173973169	NA
Zhang et al. (2021)	BS00081167_51	1B	174604293	NA
Zhang et al. (2021)	BS00081168_51	1B	174604297	NA
Zhang et al. (2021)	GENE-0336_140	1B	175417403	NA
Zhang et al. (2021)	GENE-0336_224	1B	175417423	NA
Zhang et al. (2021)	BS00063964_51	1B	177837395	NA
Zhang et al. (2021)	BS00004637_51	1B	178512765	NA
Zhang et al. (2021)	Tdurum_contig13709_317	1B	183452195	NA
Zhang et al. (2021)	TA005370-0351	1B	183480668	NA
Zhang et al. (2021)	BS00088671_51	1B	183482509	NA
Zhang et al. (2021)	RAC875_s117310_106	1B	183878165	NA
Zhang et al. (2021)	BS00068380_51	1B	184744753	NA
Zhang et al. (2021)	IAAV1625	1B	186463331	NA
Zhang et al. (2021)	RAC875_c30367_736	1B	186799505	NA
Zhang et al. (2021)	GENE-0040_121	1B	187209953	NA
Zhang et al. (2021)	Excalibur_rep_c112996_167	1B	187210301	NA
Zhang et al. (2021)	TA005710-0827	1B	187210693	NA
Zhang et al. (2021)	BS00095751_51	1B	188262333	NA
Zhang et al. (2021)	Tdurum_contig29891_62	1B	188263106	NA
Zhang et al. (2021)	RAC875_c14902_256	1B	188457503	NA
Zhang et al. (2021)	TA003907-0995	1B	189325087	NA
Zhang et al. (2021)	BobWhite_rep_c49149_530	1B	189704584	NA
Zhang et al. (2021)	BS00015169_51	1B	189715586	NA
Zhang et al. (2021)	TA003235-0794	1B	189715956	NA
Zhang et al. (2021)	Excalibur_c100837_236	1B	191708652	NA
Zhang et al. (2021)	BS00049883_51	1B	192225523	NA
Zhang et al. (2021)	Excalibur_c32726_125	1B	192277951	NA
Zhang et al. (2021)	Excalibur_c32726_279	1B	192278105	NA
Zhang et al. (2021)	RAC875_c1276_717	1B	192278821	NA
Zhang et al. (2021)	BS00027514_51	1B	193630123	MQTL1B.4
Zhang et al. (2021)	RAC875_c82649_146	1B	195557990	MQTL1B.4
Zhang et al. (2021)	TA005699-1050	1B	196464114	MQTL1B.4
Zhang et al. (2021)	BS00035794_51	1B	198644455	MQTL1B.4
Zhang et al. (2021)	Kukri_c17055_189	1B	199010827	MQTL1B.4
Zhang et al. (2021)	GENE-0433_66	1B	199574985	MQTL1B.4
Zhang et al. (2021)	IAAV3801	1B	200300153	MQTL1B.4
Zhang et al. (2021)	Excalibur_c19291_571	1B	200644938	MQTL1B.4
Zhang et al. (2021)	BobWhite_c13654_447	1B	201757813	MQTL1B.4
Zhang et al. (2021)	IACX3433	1B	202007830	MQTL1B.4
Zhang et al. (2021)	GENE-0217_123	1B	204408949	MQTL1B.4
Zhang et al. (2021)	GENE-0217_113	1B	204408959	MQTL1B.4
Zhang et al. (2021)	RAC875_rep_c115865_721	1B	205419391	MQTL1B.4
Zhang et al. (2021)	GENE-0346_235	1B	207267184	MQTL1B.4
Zhang et al. (2021)	BS00021904_51	1B	207271011	MQTL1B.4
Zhang et al. (2021)	RAC875_c37857_158	1B	207271611	MQTL1B.4
Zhang et al. (2021)	IAAV3828	1B	209130095	MQTL1B.4
Zhang et al. (2021)	Tdurum_contig27840_760	1B	209131230	MQTL1B.4
Zhang et al. (2021)	Tdurum_contig27840_304	1B	209133071	MQTL1B.4
Zhang et al. (2021)	IAAV6025	1B	211312383	MQTL1B.4
Zhang et al. (2021)	RAC875_c30593_58	1B	211312778	MQTL1B.4
Zhang et al. (2021)	IAAV4531	1B	211313859	MQTL1B.4
Zhang et al. (2021)	RAC875_c21367_209	1B	212749688	MQTL1B.4
Zhang et al. (2021)	Kukri_c14968_674	1B	213910964	MQTL1B.4
Zhang et al. (2021)	Kukri_rep_c111568_656	1B	213911937	MQTL1B.4
Zhang et al. (2021)	IAAV8003	1B	216466103	MQTL1B.4
Zhang et al. (2021)	JD_c2439_468	1B	217286766	MQTL1B.4
Zhang et al. (2021)	IACX19890	1B	217289956	MQTL1B.4
Zhang et al. (2021)	BS00022317_51	1B	218442396	MQTL1B.4
Zhang et al. (2021)	Kukri_c22856_385	1B	220754058	MQTL1B.4
Zhang et al. (2021)	RAC875_c42715_856	1B	222301555	MQTL1B.4
Zhang et al. (2021)	JD_c4952_1073	1B	222312565	MQTL1B.4
Zhang et al. (2021)	IAAV4676	1B	223800806	MQTL1B.4
Zhang et al. (2021)	Excalibur_rep_c68921_433	1B	228170358	MQTL1B.4
Zhang et al. (2021)	Excalibur_c18735_1380	1B	231621840	MQTL1B.4
Zhang et al. (2021)	BS00109910_51	1B	234251885	MQTL1B.4
Zhang et al. (2021)	TA002525-0992	1B	236959776	MQTL1B.4
Zhang et al. (2021)	Excalibur_c810_328	1B	240485916	MQTL1B.4
Zhang et al. (2021)	IAAV5236	1B	259514720	NA
Zhang et al. (2021)	BS00010352_51	1B	327482998	NA
Zhang et al. (2021)	IACX1008	1B	342647398	NA
Zhang et al. (2021)	wsnp_Ku_c3710_6836438	1B	347575679	NA
Zhang et al. (2021)	RAC875_c42206_305	1B	347575729	NA
Zhang et al. (2021)	Tdurum_contig48171_189	1B	437551418	NA
Zhang et al. (2021)	Kukri_c56333_178	1B	670176203	NA
Zhang et al. (2021)	D_contig07994_167	1B	112214960	NA
Zhang et al. (2021)	Excalibur_c62713_521	1B	NA	NA
Zhang et al. (2021)	IAAV3128	1B	NA	NA
Zhang et al. (2021)	BobWhite_c19204_92	1B	112194853	NA
Zhang et al. (2021)	BobWhite_c3068_393	1B	NA	NA
Zhang et al. (2021)	BS00021899_51	1B	191961068	NA
Zhang et al. (2021)	BS00065311_51	1B	NA	NA
Zhang et al. (2021)	BS00065401_51	1B	NA	NA
Zhang et al. (2021)	BS00067709_51	1B	NA	NA
Zhang et al. (2021)	BS00088256_51	1B	NA	NA
Zhang et al. (2021)	Excalibur_c55959_710	1B	NA	NA
Zhang et al. (2021)	GENE-0553_173	1B	NA	NA
Zhang et al. (2021)	IAAV6922	1B	NA	NA
Zhang et al. (2021)	IAAV8714	1B	NA	NA
Zhang et al. (2021)	Kukri_rep_c68217_1456	1B	NA	NA
Zhang et al. (2021)	wsnp_Ex_c1493_2860766	1B	670176153	NA
Zhang et al. (2021)	Ex_c3312_446	1B	NA	NA
Zhang et al. (2021)	Excalibur_c1263_901	1B	NA	NA
Zhang et al. (2021)	Excalibur_c40507_80	1B	NA	NA
Zhang et al. (2021)	GENE-0014_142	1B	NA	NA
Zhang et al. (2021)	GENE-0181_271	1B	NA	NA
Zhang et al. (2021)	GENE-0339_174	1B	NA	NA
Zhang et al. (2021)	IAAV1312	1B	NA	NA
Zhang et al. (2021)	IAAV5936	1B	NA	NA
Zhang et al. (2021)	IAAV6503	1B	NA	NA
Zhang et al. (2021)	IAAV7602	1B	NA	NA
Zhang et al. (2021)	RAC875_c11123_186	1B	NA	NA
Zhang et al. (2021)	RAC875_c56796_114	1B	NA	NA
Zhang et al. (2021)	BS00015528_51	1B	NA	NA
Zhang et al. (2021)	BS00030667_51	1B	NA	NA
Zhang et al. (2021)	GENE-4777_297	1B	NA	NA
Zhang et al. (2021)	IAAV4825	1B	NA	NA
Zhang et al. (2021)	JD_c3173_1128	1B	NA	NA
Zhang et al. (2021)	Kukri_rep_c108883_500	1B	NA	NA
Zhang et al. (2021)	Tdurum_contig10663_267	1B	NA	NA
Zhang et al. (2021)	BS00013901_51	1B	NA	NA
Zhang et al. (2021)	IAAV2452	1B	NA	NA
Zhang et al. (2021)	GENE-0065_246	1B	NA	NA
Zhang et al. (2021)	Jagger_c7740_104	1B	NA	NA
Zhang et al. (2021)	IAAV2777	1B	NA	NA
Zhang et al. (2021)	IAAV3509	1B	NA	NA
Zhang et al. (2021)	IAAV4362	1B	NA	NA
Zhang et al. (2021)	IAAV6948	1B	NA	NA
Zhang et al. (2021)	IACX778	1B	NA	NA
Zhang et al. (2021)	IAAV2987	1B	NA	NA
Zhang et al. (2021)	CAP8_c2544_283	1B	NA	NA
Zhang et al. (2021)	D_F1BEJMU01CYX2V_133	1B	NA	NA
Zhang et al. (2021)	GENE-0459_114	1B	NA	NA
Zhang et al. (2021)	GENE-0459_370	1B	NA	NA
Zhang et al. (2021)	GENE-0494_151	1B	NA	NA
Zhang et al. (2021)	GENE-4063_410	1B	NA	NA
Zhang et al. (2021)	IAAV4677	1B	NA	NA
Zhang et al. (2021)	IAAV4861	1B	NA	NA
Zhang et al. (2021)	IAAV5364	1B	NA	NA
Zhang et al. (2021)	IAAV6407	1B	NA	NA
Zhang et al. (2021)	IAAV7634	1B	NA	NA
Zhang et al. (2021)	IAAV9195	1B	NA	NA
Zhang et al. (2021)	IACX20627	1B	NA	NA
Zhang et al. (2021)	JD_c3173_947	1B	NA	NA
Zhang et al. (2021)	JD_c4432_1913	1B	NA	NA
Zhang et al. (2021)	Kukri_c8740_75	1B	NA	NA
Zhang et al. (2021)	RAC875_c2209_988	1B	NA	NA
Zhang et al. (2021)	RAC875_c9791_2297	1B	NA	NA
Zhang et al. (2021)	BS00023006_51	1B	NA	NA
Aoun et al. (2021)	S1B_336804738	1B	336804738	NA
Aoun et al. (2021)	S1B_339134046	1B	339134046	NA
Jambuthenne et al. (2021)	1219437	1B	660.6	NA
Jambuthenne et al. (2021)	1119286	1B	677.4	NA
Wang et al. (2021)	5325193	1B	29.51	MQTL1B.2, MQTL1B.3
Wang et al. (2021)	1261119	1B	326.93	NA
Wang et al. (2021)	1094760	1B	448.74	NA
Wang et al. (2021)	1255154	1B	13.09	MQTL1B.1
Wang et al. (2021)	4537457	1B	3.16	NA
Wang et al. (2021)	Xgwm268	1B	637.37	MQTL1B.5
Wang et al. (2021)	1161065	1B	681.08	NA
Tene et al. (2022)	1B_39276972	1B		NA
yao et al. (2021)	AX-109429172	1B	664.08	NA
yao et al. (2021)	AX-111009273	1B	665.31	NA
Aoun et al. (2021)	S1B_52438060	1BS	52438060	MQTL1B.2, MQTL1B.3
Aoun et al. (2021)	S1B_165375449	1BS	165375449	NA
Aoun et al. (2021)	S1B_170806548	1BS	170806548	NA
Habib et al. (2020)	IWA642	1D	38552615	NA
Habib et al. (2020)	IWA4344	1D	408244201	NA
Juliana et al. (2020)	1D_9038601	1D	9038601	MQTL1D.1
Jambuthenne et al. (2021)	1862252	ID	21	NA
Jambuthenne et al. (2021)	1229892	ID	35.7	NA
Kumar et al. (2020)	AX-94508418	1D	1036478	NA
Kumar et al. (2020)	AX-94444583	1D	34619199	NA
Kumar et al. (2020)	AX-94798786	1D	34619771	NA
Kumar et al. (2020)	AX-95013700	1D	34626290	NA
Kumar et al. (2020)	AX-94918964	1D	69787793	NA
Maccaferri et al. (2015)	IWA2547	1D	8727428	MQTL1D.1
Zhang et al. (2021)	Excalibur_c54055_694	1D	308455942	MQTL1D.3
Habib et al. (2020)	IWB11136	2A	18587329	NA
Habib et al. (2020)	IWB12554	2A	746975130	NA
Habib et al. (2020)	IWA6798	2A	757948041	NA
Jia et al. (2020)	IWA6922	2A	4800000	NA
Jia et al. (2020)	IWB29388	2A	758400000	NA
Juliana et al. (2020)	2A_9121927	2A	9121927	NA
Juliana et al. (2020)	2A_14418760	2A	14418760	NA
Juliana et al. (2020)	2A_14978553	2A	14978553	NA
Juliana et al. (2020)	2A_15449240	2A	15449240	NA
Juliana et al. (2020)	2A_17830617	2A	17830617	NA
Juliana et al. (2020)	2A_18495181	2A	18495181	NA
Kumar et al. (2020)	AX-94463225	2A	764089951	NA
Ledesma-Ramírez et al. (2019)	1028859|F|0-50:G >C-50:G > C	2A	8429518	NA
Ledesma-Ramírez et al. (2019)	100247987|F|0-40:G > A-40:G > A	2A	13252205	NA
Ledesma-Ramírez et al. (2019)	1177572|F|0-15:T >G-15:T > G	2A	13437988	NA
Ledesma-Ramírez et al. (2019)	1206128|F|0-54:G >A-54:G > A	2A	14215344	NA
Ledesma-Ramírez et al. (2019)	2293684|F|0-18:C > T-18:C > T	2A	14418709	NA
Ledesma-Ramírez et al. (2019)	3951942|F|0-8:A > G-8:A > G	2A	15960621	NA
Ledesma-Ramírez et al. (2019)	1092886|F|0-39:A > C-39:A > C	2A	16016621	NA
Ledesma-Ramírez et al. (2019)	7940374|F|0-14:A > C-14:A > C	2A	16617232	NA
Ledesma-Ramírez et al. (2019)	1088511|F|0-7:T >C-7:T > C	2A	16730048	NA
Ledesma-Ramírez et al. (2019)	100272191|F|0-37:C > G-37:C > G	2A	19127424	NA
Maccaferri et al. (2015)	IWA422	2A	12593113	NA
Maccaferri et al. (2015)	IWA424	2A	101378455	NA
Maccaferri et al. (2015)	IWA7947	2A	606826048	MQTL2A.4
Maccaferri et al. (2015)	IWA200	2A	690934210	NA
Maccaferri et al. (2015)	IWA3520	2A	48871771	NA
Maccaferri et al. (2015)	IWA5272	2A	498105407	NA
Miedaner et al. (2020)	1180242D	2A	54594870	NA
Zegeye et al. (2014)	wsnp_Ex_c2772_5130007	2A	528086	NA
Zegeye et al. (2014)	wsnp_Ku_c10418_17237935	2A	2653621	NA
Zhang et al. (2021)	Kukri_c36017_162	2A	364403665	NA
Zhang et al. (2021)	Kukri_c36017_162	2A	364403665	NA
Zhang et al. (2021)	Kukri_c36017_162	2A	364403665	NA
Zhang et al. (2021)	Kukri_c36017_162	2A	364403665	NA
Tomar et al. (2021)	S2A_753261678	2A	753.262	NA
Tomar et al. (2021)	S2A_719332307	2A	719.332	NA
Tomar et al. (2021)	S2A_451543170	2A	451.543	NA
Tomar et al. (2021)	S2A_753268026	2A	753.268	NA
Tomar et al. (2021)	S2A_753382980	2A	753.383	NA
Tomar et al. (2021)	S2A_753384128	2A	753.384	NA
Tomar et al. (2021)	S2A_753466912	2A	753.467	NA
Tomar et al. (2021)	S2A_753691877	2A	753.692	NA
Tomar et al. (2021)	S2A_753261678	2A	753.262	NA
Tomar et al. (2021)	S2A_719332307	2A	719.332	NA
Tomar et al. (2021)	S2A_690962587	2A	690.963	NA
Tomar et al. (2021)	S2A_690962408	2A	690.962	NA
Tomar et al. (2021)	S2A_744374225	2A	744.374	NA
Tomar et al. (2021)	S2A_744387449	2A	744.387	NA
Tomar et al. (2021)	S2A_744407030	2A	744.407	NA
Tomar et al. (2021)	S2A_744366488	2A	744.366	NA
Tomar et al. (2021)	S2A_744593454	2A	744.593	NA
Tomar et al. (2021)	S2A_690330323	2A	690.33	NA
Tomar et al. (2021)	S2A_690201759	2A	690.202	NA
Tomar et al. (2021)	S2A_693269853	2A	693.27	NA
Tomar et al. (2021)	S2A_744408504	2A	744.409	NA
Jambuthenne et al. (2021)	2295954	2A	12.2	NA
Jambuthenne et al. (2021)	1255550	2A	33.6	MQTL2A.1, MQTL2A.2
Jambuthenne et al. (2021)	1093102	2A	49.5	NA
Jambuthenne et al. (2021)	1122504	2A	87	NA
Jambuthenne et al. (2021)	1862406	2A	256.2	NA
Jambuthenne et al. (2021)	1183380	2A	761.1	NA
Fayyaz et al. (2021)	IWA5893	2A	71589456	MQTL2A.3
Fayyaz et al. (2021)	IWA2640	2A	703875578	NA
Fayyaz et al. (2021)	IWB11136	2A	18587329	NA
Wang et al. (2021)	993667	2A	602.69	NA
Wang et al. (2021)	4004515	2A	72.69	MQTL2A.3
yao et al. (2021)	AX-108867793	2A	755.56	NA
yao et al. (2021)	AX-109067160	2A	761.41	NA
yao et al. (2021)	AX-108886459	2A	767.51	NA
Aoun et al. (2021)	S2A_589312246	2AL	589312246	NA
Aoun et al. (2021)	S2A_603549574	2AL	603549574	NA
Aoun et al. (2021)	S2A_757173068	2AL	757173068	NA
Aoun et al. (2021)	S2A_760268940	2AL	760268940	NA
Aoun et al. (2021)	S2A_90561490	2AS	90561490	NA
Alemu et al. (2021)	AX-94856684	2B	88928792	NA
Habib et al. (2020)	IWA3478	2B	752490617	MQTL2B.6, MQTL2B.9
Juliana et al. (2020)	2B_152503636	2B	152503636	NA
Juliana et al. (2020)	2B_153613233	2B	153613233	NA
Juliana et al. (2020)	2B_155142247	2B	155142247	NA
Juliana et al. (2020)	2B_155155706	2B	155155706	NA
Juliana et al. (2020)	2B_157266347	2B	157266347	NA
Juliana et al. (2020)	2B_765454910	2B	765454910	MQTL2B.6
Juliana et al. (2020)	2B_765461540	2B	765461540	MQTL2B.6
Kumar et al. (2020)	AX-94761935	2B	161416933	NA
Kumar et al. (2020)	AX-94761935	2B	161416933	NA
Kumar et al. (2020)	AX-94545384	2B	592629562	NA
Kumar et al. (2020)	AX-94679036	2B	648208509	MQTL2B.6, MQTL2B.9
Ledesma-Ramírez et al. (2019)	5411524|F|0-14:G > A-14:G > A	2B	22307595	MQTL2B.7
Maccaferri et al. (2015)	IWA905	2B	165115348	NA
Maccaferri et al. (2015)	IWA586	2B	453267273	NA
Maccaferri et al. (2015)	IWA226	2B	587247905	NA
Maccaferri et al. (2015)	IWA3206	2B	788664660	MQTL2B.4
Miedaner et al. (2020)	1233760D	2B	11417018	MQTL2B.1, MQTL2B.2, MQTL2B.3
Miedaner et al. (2020)	1082824aS	2B	30465963	NA
Miedaner et al. (2020)	1104999D	2B	31578859	NA
Zegeye et al. (2014)	wsnp_Ex_c2153_4043746	2B	139811917	NA
Zegeye et al. (2014)	wsnp_Ku_c28266_38201643	2B	139814855	NA
Zhang et al. (2021)	wsnp_Ku_c4042_7375890	2B	118285404	NA
Zhang et al. (2021)	wsnp_Ku_c4042_7375890	2B	118285404	NA
Zhang et al. (2021)	wsnp_Ku_c4042_7375890	2B	118285404	NA
Zhang et al. (2021)	wsnp_Ku_c4042_7375890	2B	118285404	NA
Zhang et al. (2021)	Ku_c4042_1178	2B	118287002	NA
Zhang et al. (2021)	Ku_c4042_1178	2B	118287002	NA
Zhang et al. (2021)	Ku_c4042_1178	2B	118287002	NA
Zhang et al. (2021)	Ku_c4042_1178	2B	118287002	NA
Zhang et al. (2021)	TA001821-0411	2B	118632752	NA
Zhang et al. (2021)	wsnp_Ex_c2430_4546479	2B	120590371	NA
Zhang et al. (2021)	BS00070001_51	2B	122010400	NA
Zhang et al. (2021)	BS00022969_51	2B	123062407	NA
Zhang et al. (2021)	BS00083078_51	2B	131130420	NA
Zhang et al. (2021)	BS00083078_51	2B	131130420	NA
Zhang et al. (2021)	wsnp_Ex_c30447_39360584	2B	133013192	NA
Zhang et al. (2021)	wsnp_Ex_c30447_39360584	2B	133013192	NA
Zhang et al. (2021)	wsnp_Ex_c30447_39360584	2B	133013192	NA
Zhang et al. (2021)	BS00040251_51	2B	154911150	NA
Zhang et al. (2021)	BS00040251_51	2B	154911150	NA
Zhang et al. (2021)	BS00040251_51	2B	154911150	NA
Zhang et al. (2021)	BS00040251_51	2B	154911150	NA
Zhang et al. (2021)	BS00040251_51	2B	154911150	NA
Zhang et al. (2021)	Ra_c4397_542	2B	157694697	NA
Zhang et al. (2021)	wsnp_BE399688B_Ta_2_1	2B	158432110	NA
Zhang et al. (2021)	wsnp_BE399688B_Ta_2_1	2B	158432110	NA
Zhang et al. (2021)	Excalibur_c9248_771	2B	158618802	NA
Zhang et al. (2021)	wsnp_Ex_c9248_15372536	2B	158618830	NA
Zhang et al. (2021)	wsnp_Ex_c9248_15372536	2B	158618830	NA
Zhang et al. (2021)	BS00092275_51	2B	158624711	NA
Zhang et al. (2021)	BS00092275_51	2B	158624711	NA
Zhang et al. (2021)	wsnp_Ex_c45094_50985067	2B	158643885	NA
Zhang et al. (2021)	wsnp_Ex_c45094_50985067	2B	158643885	NA
Zhang et al. (2021)	GENE-1389_59	2B	159206965	NA
Zhang et al. (2021)	GENE-1389_396	2B	159207060	NA
Zhang et al. (2021)	Kukri_c36783_91	2B	154985322	NA
Zhang et al. (2021)	GENE-1389_396	2B	NA	NA
Tomar et al. (2021)	S2B_53460517	2B	53.461	NA
Tomar et al. (2021)	S2B_161419325	2B	161.419	NA
Tomar et al. (2021)	S2B_182926961	2B	182.927	NA
Tomar et al. (2021)	S2B_545874061	2B	545.874	NA
Tomar et al. (2021)	S2B_546015141	2B	546.015	NA
Tomar et al. (2021)	S2B_155142247	2B	155.142	NA
Tomar et al. (2021)	S2B_157110560	2B	157.111	NA
Tomar et al. (2021)	S2B_157114708	2B	157.115	NA
Tomar et al. (2021)	S2B_157152072	2B	157.152	NA
Tomar et al. (2021)	S2B_155155706	2B	155.156	NA
Tomar et al. (2021)	S2B_155574746	2B	155.575	NA
Tomar et al. (2021)	S2B_156429524	2B	156.43	NA
Tomar et al. (2021)	S2B_157266347	2B	157.266	NA
Tomar et al. (2021)	S2B_158359468	2B	158.359	NA
Tomar et al. (2021)	S2B_158649503	2B	158.65	NA
Tomar et al. (2021)	S2B_154909145	2B	154.909	NA
Tomar et al. (2021)	S2B_157809394	2B	157.809	NA
Tomar et al. (2021)	S2B_178771120	2B	178.771	NA
Tomar et al. (2021)	S2B_182836231	2B	182.836	NA
Tomar et al. (2021)	S2B_697586255	2B	697.586	MQTL2B.8, MQTL2B.9, MQTL2B.6
Tomar et al. (2021)	S2B_185013224	2B	185.013	NA
Tomar et al. (2021)	S2B_185125024	2B	185.125	NA
Tomar et al. (2021)	S2B_129705054	2B	129.705	NA
Tomar et al. (2021)	S2B_130028901	2B	130.029	NA
Tomar et al. (2021)	S2B_131108414	2B	131.108	NA
Tomar et al. (2021)	S2B_697888874	2B	697.889	MQTL2B.8, MQTL2B.9, MQTL2B.6
Tomar et al. (2021)	S2B_165579143	2B	165.579	NA
Jambuthenne et al. (2021)	2289349	2B	583.7	NA
Jambuthenne et al. (2021)	1235357	2B	763	MQTL2B.6, MQTL2B.9
Jambuthenne et al. (2021)	1233396	2B	763.4	MQTL2B.6, MQTL2B.9
Jambuthenne et al. (2021)	3064531	2B	763.5	MQTL2B.6, MQTL2B.9
Jambuthenne et al. (2021)	2322232	2B	765.6	MQTL2B.6
Jambuthenne et al. (2021)	981525	2B	764.6	MQTL2B.6, MQTL2B.9
Jambuthenne et al. (2021)	1046333	2B	759.7	MQTL2B.6, MQTL2B.9
Jambuthenne et al. (2021)	2322248	2B	766.2	MQTL2B.6
Jambuthenne et al. (2021)	1236960	2B	783.9	MQTL2B.4, MQTL2B.5,
Jambuthenne et al. (2021)	1117771	2B	784.4	MQTL2B.4, MQTL2B.5,
Jambuthenne et al. (2021)	1337290	2B	790.6	MQTL2B.4, MQTL2B.5,
Jambuthenne et al. (2021)	1296890	2B	790.6	MQTL2B.4, MQTL2B.5,
Jambuthenne et al. (2021)	1297955	2B	790.9	MQTL2B.4, MQTL2B.5,
Jambuthenne et al. (2021)	4663965	2B	794.9	NA
Jambuthenne et al. (2021)	1298829	2B	800.1	NA
Wang et al. (2021)	1055456	2B	8.5	MQTL2B.1, MQTL2B.2, MQTL2B.3, MQTL2B.7
Wang et al. (2021)	1687674	2B	273.69	NA
Wang et al. (2021)	1263973	2B	184.66	NA
Wang et al. (2021)	1138058	2B	235.16	NA
Wang et al. (2021)	4663985	2B	383.85	NA
Wang et al. (2021)	1254647	2B	798.29	NA
Zhou et al. (2021)	AX-109583610–AX-110907562	2B	652.0–654.5	MQTL2B.6, MQTL2B.9
Aoun et al. (2021)	S2B_784529276	2BL	784529276	MQTL2B.4, MQTL2B.5
Habib et al. (2020)	IWA5673	2D	596913001	NA
Juliana et al. (2020)	2D_572256847	2D	572256847	NA
Juliana et al. (2020)	2D_575686517	2D	575686517	NA
Juliana et al. (2020)	2D_634645061	2D	634645061	NA
Juliana et al. (2020)	2D_635168473	2D	635168473	NA
Kumar et al. (2020)	AX-94842790	2D	9883186	MQTL2D.1
Kumar et al. (2020)	AX-94842790	2D	9883186	MQTL2D.1
Kumar et al. (2020)	AX-94842790	2D	9883186	MQTL2D.1
Kumar et al. (2020)	AX-94842790	2D	9883186	MQTL2D.1
Kumar et al. (2020)	AX-94384624	2D	10323298	MQTL2D.1
Ledesma-Ramírez et al. (2019)	1030280|F|0-14:G > C-14:G > C	2D	635916	NA
Ledesma-Ramírez et al. (2019)	5324283|F|0-29:A > G-29:A > G	2D	14744319	MQTL2D.1
Ledesma-Ramírez et al. (2019)	1004337|F|0-6:C > T-6:C > T	2D	16959384	MQTL2D.1
Tomar et al. (2021)	S2D_76635286	2D	76.635	MQTL2D.2
Jambuthenne et al. (2021)	2246033	2D	207.1	NA
Jambuthenne et al. (2021)	2338436	2D	337.4	NA
Jambuthenne et al. (2021)	2243695	2D	619.6	NA
Fayyaz et al. (2021)	IWA1601	2D	13909836	MQTL2D.1
yao et al. (2021)	AX-110390887	2D	16.85	MQTL2D.1
yao et al. (2021)	AX-110737036	2D	24.32	NA
Genievskaya et al. (2020)	Kukri_rep_c87640_135	3A	573985467	NA
Habib et al. (2020)	IWB73771	3A	41067979	NA
Habib et al. (2020)	IWB68593	3A	645408043	NA
Juliana et al. (2020)	3A_699522923	3A	699522923	NA
Kumar et al. (2020)	AX-94798506	3A	586957766	NA
Maccaferri et al. (2015)	IWA5969	3A	21788503	MQTL3A.2, MQTL3A.3
Maccaferri et al. (2015)	IWA1996	3A	44634238	NA
Maccaferri et al. (2015)	IWA7011	3A	502402637	NA
Maccaferri et al. (2015)	IWA2332	3A	557959517	NA
Maccaferri et al. (2015)	IWA2049	3A	NA	NA
Maccaferri et al. (2015)	IWA5039	3A	186747936	NA
Maccaferri et al. (2015)	IWA8215	3A	NA	NA
Miedaner et al. (2020)	1286516D	3A	20972229	MQTL3A.2, MQTL3A.3
Miedaner et al. (2020)	1201921D	3A	21604002	MQTL3A.2, MQTL3A.3
Miedaner et al. (2020)	1255122D	3A	744957603	NA
Zhang et al. (2021)	RAC875_c6445_275	3A	57856067	NA
Zhang et al. (2021)	TA003281-2379	3A	57857718	NA
Zhang et al. (2021)	BS00013584_51	3A	57857803	NA
Jambuthenne et al. (2021)	1123104	3A	170.1	NA
Jambuthenne et al. (2021)	2253468	3A	574.3	NA
Jambuthenne et al. (2021)	2295584	3A	600.3	NA
Jambuthenne et al. (2021)	1116501	3A	100.4	NA
Jambuthenne et al. (2021)	1237203	3A	738.9	NA
yao et al. (2021)	AX-109477203	3A	719.95	NA
yao et al. (2021)	AX-110970789	3A	724.47	NA
Aoun et al. (2021)	S3A_4037783	3AS	4037783	NA
Aoun et al. (2021)	S3A_148871354	3AS	148871354	NA
Aoun et al. (2021)	S3A_276738979	3AS	276738979	NA
Habib et al. (2020)	IWB11085	3B	9778361	MQTL3B.1, MQTL3B.2, MQTL3B.3, MQTL3B.4
Habib et al. (2020)	IWB11270	3B	463256808	NA
Habib et al. (2020)	IWB36652	3B	582408564	NA
Jia et al. (2020)	IWA4146	3B	730300000	NA
Kankwatsa et al. (2017)	wsnp_BE446462D_Ta_2_1	3B	NA	NA
Kumar et al. (2020)	AX-94779453	3B	166928547	NA
Kumar et al. (2020)	AX-94541758	3B	219469914	NA
Kumar et al. (2020)	AX-94541758	3B	219469914	NA
Kumar et al. (2020)	AX-94680284	3B	819956192	NA
Maccaferri et al. (2015)	IWA5202	3B	35340277	NA
Maccaferri et al. (2015)	IWA6221	3B	610751737	NA
Maccaferri et al. (2015)	IWA6632	3B	NA	NA
Maccaferri et al. (2015)	IWA377	3B	NA	NA
Maccaferri et al. (2015)	IWA8480	3B	467095862	NA
Maccaferri et al. (2015)	IWA5890	3B	522393388	NA
Miedaner et al. (2020)	1089206S	3B	736666462	NA
Zegeye et al. (2014)	wsnp_Ku_c18473_27773912	3B	309683213	NA
Zhang et al. (2021)	RAC875_c4389_1412	3B	11087217	MQTL3B.1, MQTL3B.2, MQTL3B.3, MQTL3B.4
Zhang et al. (2021)	RAC875_c4389_1344	3B	11087285	MQTL3B.1, MQTL3B.2, MQTL3B.3, MQTL3B.4
Zhang et al. (2021)	Excalibur_c37751_354	3B	NA	NA
Tomar et al. (2021)	S3B_730286179	3B	730.286	NA
Tomar et al. (2021)	S3B_691511687	3B	691.512	NA
Tomar et al. (2021)	S3B_691610833	3B	691.611	NA
Tomar et al. (2021)	S3B_694987123	3B	694.987	NA
Tomar et al. (2021)	S3B_696269501	3B	696.27	NA
Tomar et al. (2021)	S3B_694987152	3B	694.987	NA
Tomar et al. (2021)	S3B_696329092	3B	696.329	NA
Tomar et al. (2021)	S3B_697172580	3B	697.173	NA
Tomar et al. (2021)	S3B_700044002	3B	700.044	NA
Tomar et al. (2021)	S3B_700115096	3B	700.115	NA
Tomar et al. (2021)	S3B_701317234	3B	701.317	NA
Jambuthenne et al. (2021)	2307351	3B	5.3	MQTL3B.1, MQTL3B.2, MQTL3B.3, MQTL3B.4
Jambuthenne et al. (2021)	1239212	3B	5.3	MQTL3B.1, MQTL3B.2, MQTL3B.3, MQTL3B.4
Wang et al. (2021)	4989942	3B	331.9	NA
Wang et al. (2021)	3953802	3B	772.47	NA
Wang et al. (2021)	1143801	3B	636.44	NA
Wang et al. (2021)	3943894	3B	25.29	NA
Wang et al. (2021)	1133063	3B	612.3	NA
Wang et al. (2021)	1086466	3B	739.04	NA
Wang et al. (2021)	1244635	3B	742.26	NA
Wang et al. (2021)	1129542	3B	740.11	NA
Wang et al. (2021)	2275715	3B	742.17	NA
Wang et al. (2021)	1102869	3B	741.3	NA
Wang et al. (2021)	2279272	3B	739.04	NA
Wang et al. (2021)	1138233	3B	744.32	NA
Wang et al. (2021)	1107260	3B	740.11	NA
Wang et al. (2021)	3940970	3B	741.5	NA
Wang et al. (2021)	4439724	3B	743.51	NA
Tene et al. (2022)	3B_550434503	3B		NA
Tene et al. (2022)	3B_707838360	3B		NA
Tene et al. (2022)	3B_88645297	3B		NA
yao et al. (2021)	AX-109977908	3B	0.34	MQTL3B.2
yao et al. (2021)	AX-108747357	3B	0.93	NA
yao et al. (2021)	AX-109818815	3B	8.8	MQTL3B.1, MQTL3B.2, MQTL3B.3, MQTL3B.4
yao et al. (2021)	AX-109833897	3B	11.66	MQTL3B.1, MQTL3B.2, MQTL3B.3, MQTL3B.4
yao et al. (2021)	AX-109969055	3B	40.91	NA
yao et al. (2021)	AX-110956592	3B	43.09	NA
yao et al. (2021)	AX-110412110	3B	256.78	NA
yao et al. (2021)	AX-109532001	3B	257.82	NA
yao et al. (2021)	AX-111760388	3B	357.24	NA
yao et al. (2021)	AX-108920914	3B	361.45	NA
yao et al. (2021)	AX-110532776	3B	573.4	NA
yao et al. (2021)	AX-109826941	3B	576.05	NA
yao et al. (2021)	AX-111667495	3B	578.59	NA
Aoun et al. (2021)	S3B_359743153	3BL	359743153	NA
Aoun et al. (2021)	S3B_450644303	3BL	450644303	NA
Aoun et al. (2021)	S3B_454053210	3BL	454053210	NA
Aoun et al. (2021)	S3B_626762262	3BL	626762262	NA
Aoun et al. (2021)	S3B_756372087	3BL	756372087	NA
Aoun et al. (2021)	S3B_32401069	3BS	32401069	NA
Aoun et al. (2021)	S3B_64989551	3BS	64989551	NA
Aoun et al. (2021)	S3B_110267915	3BS	110267915	NA
Kankwatsa et al. (2017)	wsnp_CAP11_c1051_622082	3D	613389952	NA
Kankwatsa et al. (2017)	wsnp_Ku_rep_c87658_81274182	3D	613699282	NA
Zegeye et al. (2014)	wsnp_Ex_c25945_35206573	3D	603266432	NA
Zhang et al. (2021)	BobWhite_rep_c48843_720	3D	4984624	NA
Jambuthenne et al. (2021)	992483	3D	374	NA
Jambuthenne et al. (2021)	1228106	3D	582.5	NA
Genievskaya et al. (2020)	BobWhite_rep_c63429_271	4A	570478598	NA
Jia et al. (2020)	IWA5457	4A	65500000	NA
Jia et al. (2020)	IWB58408	4A	597900000	NA
Juliana et al. (2020)	4A_738980353	4A	738980353	NA
Juliana et al. (2020)	4A_741641265	4A	741641265	NA
Kankwatsa et al. (2017)	wsnp_Ex_c410_811343	4A	730107848	NA
Kankwatsa et al. (2017)	wsnp_Ex_c410_808635	4A	NA	NA
Kankwatsa et al. (2017)	wsnp_Ex_c410_810250	4A	NA	NA
Kumar et al. (2020)	AX-94437374	4A	40442420	NA
Kumar et al. (2020)	AX-94692710	4A	423600644	NA
Kumar et al. (2020)	AX-94692710	4A	423600644	NA
Miedaner et al. (2020)	1218966D	4A	469838128	NA
Zhang et al. (2021)	BobWhite_c19919_516	4A	601279618	NA
Tomar et al. (2021)	S4A_568912343	4A	568.912	NA
Jambuthenne et al. (2021)	1120960	4A	668.4	NA
Jambuthenne et al. (2021)	1131408	4A	252.7	NA
Wang et al. (2021)	2288912	4A	583.02	NA
Wang et al. (2021)	1231042	4A	NA	NA
Aoun et al. (2021)	S4A_636828953	4AL	636828953	NA
Aoun et al. (2021)	S4A_685400721	4AL	685400721	NA
Habib et al. (2020)	IWB60835	4B	1046971	NA
Habib et al. (2020)	IWA2031	4B	650891894	MQTL4B.7
Jia et al. (2020)	IWB71823	4B	532600000	NA
Jia et al. (2020)	IWB35570	4B	558100000	NA
Jia et al. (2020)	IWA2218	4B	566600000	NA
Jia et al. (2020)	IWB58303	4B	575900000	NA
Kumar et al. (2020)	AX-94997694	4B	34789538	MQTL4B.1, MQTL4B.5
Tomar et al. (2021)	S4B_649729222	4B	649.729	MQTL4B.7
Tomar et al. (2021)	S4B_650599974	4B	650.6	MQTL4B.7
Aoun et al. (2021)	S4B_316929799	4B	31692979	MQTL4B.1, MQTL4B.5
Aoun et al. (2021)	S4B_665554838	4BL	665554838	NA
Aoun et al. (2021)	S4B_9613822	4BS	9613822	NA
Juliana et al. (2020)	4D_1663785	4D	1663785	NA
Juliana et al. (2020)	4D_3238140	4D	3238140	NA
Juliana et al. (2020)	4D_3288586	4D	3288586	NA
Miedaner et al. (2020)	1216108D	4D	346289514	NA
Tomar et al. (2021)	S4D_459685755	4D	459.686	NA
Jambuthenne et al. (2021)	3021792	4D	158.4	NA
Jambuthenne et al. (2021)	1117919	4D	439.3	NA
Alemu et al. (2021)	AX-94438404	5A	9840211	NA
Alemu et al. (2021)	AX-94460229	5A	9840244	NA
Genievskaya et al. (2020)	wsnp_BE399939A_Ta_2_1	5A	556683928	NA
Habib et al. (2020)	IWB38719	5A	577942805	NA
Juliana et al. (2020)	5A_705565647	5A	705565647	NA
Juliana et al. (2020)	5A_706222318	5A	706222318	NA
Juliana et al. (2020)	5A_708317841	5A	708317841	NA
Kumar et al. (2020)	AX-95684352	5A	439447230	MQTL5A.1, MQTL5A.2
Kumar et al. (2020)	AX-95684352	5A	439447230	MQTL5A.1, MQTL5A.2
Kumar et al. (2020)	AX-95002679	5A	708806283	NA
Zegeye et al. (2014)	wsnp_Ku_c5071_9050628	5A	430246078	MQTL5A.1
Zegeye et al. (2014)	wsnp_Ku_c5071_9049540	5A	430248326	MQTL5A.1
Zhang et al. (2021)	Excalibur_c472_914	5A	568272320	NA
Zhang et al. (2021)	RAC875_c25339_200	5A	571683315	NA
Jambuthenne et al. (2021)	1127003	5A	524.8	MQTL5A.5
Fayyaz et al. (2021)	IWB25202	5A	681487154	NA
Fayyaz et al. (2021)	IWB25202	5A	681487154	NA
yao et al. (2021)	AX-111070530	5A	622.55	NA
yao et al. (2021)	AX-108874798	5A	622.56	NA
yao et al. (2021)	AX-110925235	5A	663.07	NA
yao et al. (2021)	AX-109533142	5A	666.35	NA
yao et al. (2021)	AX-110673818	5A	671.19	NA
yao et al. (2021)	AX-89474079	5A	680.86	NA
yao et al. (2021)	AX-111582891	5A	680.88	NA
Aoun et al. (2021)	S5A_427422421	5AL	427422421	MQTL5A.1
Aoun et al. (2021)	S5A_639775321	5AL	639775321	NA
Aoun et al. (2021)	S5A_640456668	5AL	640456668	NA
Aoun et al. (2021)	S5A_649861714	5AL	649861714	NA
Aoun et al. (2021)	S5A_254800727	5AS	254800727	NA
Habib et al. (2020)	IWB9459	5B	582582356	MQTL5B.2
Jia et al. (2020)	IWB60703	5B	700200000	MQTL5B.3, MQTL5B.4
Juliana et al. (2020)	5B_531600857	5B	531600857	MQTL5B.2
Kumar et al. (2020)	AX-94822453	5B	639737446	NA
Zegeye et al. (2014)	wsnp_Ex_c2582_4804223	5B	555176211	MQTL5B.2
Zhang et al. (2021)	Excalibur_c6967_1852	5B	8916797	NA
Zhang et al. (2021)	RAC875_c929_170	5B	462145514	NA
Zhang et al. (2021)	Excalibur_c97559_331	5B	462257738	NA
Zhang et al. (2021)	TA004488-0674	5B	462320069	NA
Zhang et al. (2021)	RAC875_c33387_888	5B	465995322	NA
Zhang et al. (2021)	wsnp_Ex_c2870_5296539	5B	680604323	MQTL5B.2
Zhang et al. (2021)	wsnp_Ex_c2870_5296539	5B	680604323	MQTL5B.2
Zhang et al. (2021)	BobWhite_c23714_130	5B	NA	NA
Tomar et al. (2021)	S5B_56640410	5B	56.64	NA
Tomar et al. (2021)	S5B_598915625	5B	598.916	MQTL5B.2
Tomar et al. (2021)	S5B_598915625	5B	598.916	MQTL5B.2
Tomar et al. (2021)	S5B_600131111	5B	600.131	MQTL5B.2
Tomar et al. (2021)	S5B_603881915	5B	603.882	MQTL5B.2
Tomar et al. (2021)	S5B_598117789	5B	598.118	MQTL5B.2
Tomar et al. (2021)	S5B_598915625	5B	598.916	MQTL5B.2
Tomar et al. (2021)	S5B_603879101	5B	603.879	MQTL5B.2
Jambuthenne et al. (2021)	1088238	5B	15.3	NA
Jambuthenne et al. (2021)	1125706	5B	42.3	NA
Jambuthenne et al. (2021)	1104944	5B	54.2	NA
Jambuthenne et al. (2021)	1128792	5B	53	NA
Jambuthenne et al. (2021)	1107669	5B	590	MQTL5B.2
Fayyaz et al. (2021)	IWB27386	5B	697183888	MQTL5B.3, MQTL5B.4
Wang et al. (2021)	4408847	5B	546.83	MQTL5B.2
Wang et al. (2021)	3944166	5B	511.71	MQTL5B.2
Wang et al. (2021)	3022447	5B	503.08	MQTL5B.2
Wang et al. (2021)	1103656	5B	506.96	MQTL5B.2
Wang et al. (2021)	3936865	5B	527.15	MQTL5B.2
Wang et al. (2021)	3024339	5B	527.03	MQTL5B.2
Wang et al. (2021)	2276711	5B	522.95	MQTL5B.2
Wang et al. (2021)	3956366	5B	511.61	MQTL5B.2
Wang et al. (2021)	1108002	5B	510.88	MQTL5B.2
Wang et al. (2021)	1223817	5B	523.93	NA
Tene et al. (2022)	5B_157144166	5B		NA
Tene et al. (2022)	5B_24593659	5B		NA
Tene et al. (2022)	5B_527982577	5B		NA
yao et al. (2021)	AX-110387113	5B	545.94	MQTL5B.2
yao et al. (2021)	AX-109584506	5B	551.54	MQTL5B.2
Aoun et al. (2021)	S5B_524241719	5BL	524241719	MQTL5B.2
Aoun et al. (2021)	S5B_535551998	5BL	535551998	MQTL5B.2
Aoun et al. (2021)	S5B_596196936	5BL	596196936	MQTL5B.2
Aoun et al. (2021)	S5B_668676720	5BL	668676720	MQTL5B.2
Aoun et al. (2021)	S5B_682581876	5BL	682581876	MQTL5B.2
Aoun et al. (2021)	S5B_682391068	5BL	682391068	MQTL5B.2
Aoun et al. (2021)	S5B_680641494	5BL	680641494	MQTL5B.2
Aoun et al. (2021)	S5B_682581876	5BL	682581876	MQTL5B.2
Zhang et al. (2021)	BobWhite_c21345_121	5D	558949757	MQTL5B.2
Zhang et al. (2021)	BobWhite_c21345_121	5D	558949757	NA
Zhang et al. (2021)	BobWhite_c21345_121	5D	558949757	NA
Zhang et al. (2021)	BobWhite_c21345_121	5D	558949757	NA
Zhang et al. (2021)	BobWhite_c21345_121	5D	558949757	NA
Zhang et al. (2021)	BobWhite_c21345_121	5D	558949757	NA
Zhang et al. (2021)	tplb0031c19_721	5D	560263653	NA
Zhang et al. (2021)	tplb0031c19_721	5D	560263653	NA
Zhang et al. (2021)	tplb0031c19_721	5D	560263653	NA
Zhang et al. (2021)	tplb0031c19_721	5D	560263653	NA
Zhang et al. (2021)	tplb0031c19_721	5D	560263653	NA
Zhang et al. (2021)	tplb0031c19_721	5D	560263653	NA
Zhang et al. (2021)	RAC875_c8100_163	5D	560503263	NA
Zhang et al. (2021)	RAC875_c8100_163	5D	560503263	NA
Zhang et al. (2021)	RAC875_c8100_163	5D	560503263	NA
Zhang et al. (2021)	RAC875_c8100_163	5D	560503263	NA
Zhang et al. (2021)	RAC875_c8100_163	5D	560503263	NA
Zhang et al. (2021)	RAC875_c8100_163	5D	560503263	NA
Zhang et al. (2021)	Excalibur_c30778_271	5D	561675651	NA
Zhang et al. (2021)	Excalibur_c30778_271	5D	561675651	NA
Zhang et al. (2021)	Excalibur_c30778_271	5D	561675651	NA
Zhang et al. (2021)	Excalibur_c30778_271	5D	561675651	NA
Zhang et al. (2021)	Excalibur_c30778_271	5D	561675651	NA
Zhang et al. (2021)	Excalibur_c30778_271	5D	561675651	NA
Zhang et al. (2021)	wsnp_Ex_c11055_17928283	5D	561705358	NA
Zhang et al. (2021)	wsnp_Ex_c11055_17928283	5D	561705358	NA
Zhang et al. (2021)	wsnp_Ex_c11055_17928283	5D	561705358	NA
Zhang et al. (2021)	wsnp_Ex_c11055_17928283	5D	561705358	NA
Zhang et al. (2021)	wsnp_Ex_c11055_17928283	5D	561705358	NA
Zhang et al. (2021)	wsnp_Ex_c11055_17927692	5D	561706304	NA
Zhang et al. (2021)	wsnp_Ex_c11055_17927692	5D	561706304	NA
Zhang et al. (2021)	wsnp_Ex_c11055_17927692	5D	561706304	NA
Zhang et al. (2021)	wsnp_Ex_c11055_17927692	5D	561706304	NA
Zhang et al. (2021)	wsnp_Ex_c11055_17927692	5D	561706304	NA
Zhang et al. (2021)	wsnp_Ex_c11055_17927692	5D	561706304	NA
Zhang et al. (2021)	wsnp_Ex_c11055_17927668	5D	561706328	NA
Zhang et al. (2021)	wsnp_Ex_c11055_17927668	5D	561706328	NA
Zhang et al. (2021)	wsnp_Ex_c11055_17927668	5D	561706328	NA
Zhang et al. (2021)	wsnp_Ex_c11055_17927668	5D	561706328	NA
Zhang et al. (2021)	wsnp_Ex_c11055_17927668	5D	561706328	NA
Zhang et al. (2021)	wsnp_Ex_c11055_17927668	5D	561706328	NA
Zhang et al. (2021)	RAC875_c14078_561	5D	561707229	NA
Zhang et al. (2021)	RAC875_c14078_561	5D	561707229	NA
Zhang et al. (2021)	RAC875_c14078_561	5D	561707229	NA
Zhang et al. (2021)	RAC875_c14078_561	5D	561707229	NA
Zhang et al. (2021)	RAC875_c14078_561	5D	561707229	NA
Zhang et al. (2021)	RAC875_c14078_561	5D	561707229	NA
Zhang et al. (2021)	BS00079664_51	5D	561796981	NA
Zhang et al. (2021)	BS00079664_51	5D	561796981	NA
Zhang et al. (2021)	BS00079664_51	5D	561796981	NA
Zhang et al. (2021)	wsnp_Ex_c24145_33394644	5D	561797131	NA
Zhang et al. (2021)	wsnp_Ex_c24145_33394644	5D	561797131	NA
Zhang et al. (2021)	wsnp_Ex_c24145_33394644	5D	561797131	NA
Zhang et al. (2021)	wsnp_Ex_c24145_33394644	5D	561797131	NA
Jambuthenne et al. (2021)	991465	5D	424	NA
Genievskaya et al. (2020)	wsnp_Ex_rep_c68175_66950387	6A	NA	NA
Habib et al. (2020)	IWB29623	6A	18712883	NA
Kumar et al. (2020)	AX-94551975	6A	616853	NA
Kumar et al. (2020)	AX-94813095	6A	618381	NA
Kumar et al. (2020)	AX-94653398	6A	4678856	NA
Kumar et al. (2020)	AX-94966145	6A	5221726	NA
Kumar et al. (2020)	AX-94800842	6A	6134051	NA
Kumar et al. (2020)	AX-94739464	6A	52290825	NA
Kumar et al. (2020)	AX-94593390	6A	609258178	NA
Kumar et al. (2020)	AX-94585745	6A	5221748	NA
Miedaner et al. (2020)	1127634D	6A	606367068	NA
Miedaner et al. (2020)	3028443D	6A	617687076	NA
Tomar et al. (2021)	S6A_602916015	6A	602.916	NA
Jambuthenne et al. (2021)	3022417	6A	616.3	NA
Wang et al. (2021)	1721876	6A	19.04	NA
Wang et al. (2021)	1103920	6A	595.67	NA
Wang et al. (2021)	3021470	6A	609.38	NA
Aoun et al. (2021)	S6A_475449417	6AL	475449417	NA
Aoun et al. (2021)	S6A_555353034	6AL	555353034	NA
Aoun et al. (2021)	S6A_600140457	6AL	600140457	NA
Aoun et al. (2021)	S6A_606921142	6AL	606921142	NA
Aoun et al. (2021)	S6A_608615342	6AL	608615342	NA
Aoun et al. (2021)	S6A_609108880	6AL	609108880	NA
Aoun et al. (2021)	S6A_26729987	6AS	26729987	NA
Genievskaya et al. (2020)	BobWhite_c18566_106	6B	3883566	NA
Genievskaya et al. (2020)	wsnp_Ku_c1876_3666308	6B	555855351	NA
Jia et al. (2020)	IWB58200	6B	712200000	NA
Juliana et al. (2020)	6B_129515254	6B	129515254	NA
Juliana et al. (2020)	6B_197242163	6B	197242163	NA
Juliana et al. (2020)	6B_703287103	6B	703287103	NA
Kumar et al. (2020)	AX-94638655	6B	560801634	NA
Kumar et al. (2020)	AX-94424011	6B	696468234	NA
Kumar et al. (2020)	AX-94777981	6B	712324036	NA
Kumar et al. (2020)	AX-94777981	6B	712324036	NA
Kumar et al. (2020)	AX-95209190	6B	714634899	NA
Kumar et al. (2020)	AX-95209190	6B	714634899	NA
Miedaner et al. (2020)	1127811D	6B	643863996	NA
Miedaner et al. (2020)	1285793D	6B	668977652	NA
Miedaner et al. (2020)	1110550D	6B	712263634	NA
Zhang et al. (2021)	wsnp_Ra_c2730_5190365	6B	126135683	NA
Zhang et al. (2021)	BobWhite_c11042_284	6B	127322341	NA
Zhang et al. (2021)	Kukri_c79905_731	6B	715599307	NA
Zhang et al. (2021)	TA001682-1583	6B	715599413	NA
Zhang et al. (2021)	RAC875_c83911_52	6B	715677488	NA
Zhang et al. (2021)	RAC875_c2910_5278	6B	717862279	NA
Zhang et al. (2021)	Kukri_c11397_1347	6B	717867659	NA
Zhang et al. (2021)	Kukri_c11397_1347	6B	717867659	NA
Zhang et al. (2021)	Kukri_c11397_1347	6B	717867659	NA
Zhang et al. (2021)	RAC875_c2910_1991	6B	717868531	NA
Zhang et al. (2021)	BS00110383_51	6B	718232151	NA
Zhang et al. (2021)	BS00110383_51	6B	718232151	NA
Zhang et al. (2021)	RAC875_c2666_368	6B	718383324	NA
Zhang et al. (2021)	RAC875_c2666_368	6B	718383324	NA
Zhang et al. (2021)	BobWhite_c43263_180	6B	718920710	NA
Zhang et al. (2021)	BobWhite_c43263_180	6B	718920710	NA
Zhang et al. (2021)	Kukri_c14511_1069	6B	719675893	NA
Zhang et al. (2021)	Kukri_c79048_87	6B	719711530	NA
Zhang et al. (2021)	RAC875_c74902_63	6B	719719478	NA
Zhang et al. (2021)	BobWhite_c13202_462	6B	720507017	NA
Zhang et al. (2021)	Excalibur_c13714_490	6B	717862856	NA
Zhang et al. (2021)	Kukri_c41157_433	6B	719712819	NA
Zhang et al. (2021)	RAC875_c14372_433	6B	NA	NA
Zhang et al. (2021)	RAC875_c1823_2415	6B	720497277	NA
Zhang et al. (2021)	RAC875_c2254_1091	6B	NA	NA
Zhang et al. (2021)	CAP7_c524_326	6B	715704502	NA
Zhang et al. (2021)	Kukri_rep_c79491_139	6B	NA	NA
Zhang et al. (2021)	Excalibur_c13714_490	6B	717862856	NA
Zhang et al. (2021)	RAC875_c14372_433	6B	NA	NA
Zhang et al. (2021)	RAC875_c1823_2415	6B	720497277	NA
Zhang et al. (2021)	RAC875_c1927_530	6B	NA	NA
Zhang et al. (2021)	RAC875_rep_c104197_411	6B	720508990	NA
Zhang et al. (2021)	CAP7_c524_326	6B	NA	NA
Zhang et al. (2021)	Kukri_rep_c79491_139	6B	NA	NA
Zhang et al. (2021)	RAC875_c2666_484	6B	NA	NA
Zhang et al. (2021)	RFL_Contig2597_451	6B	NA	NA
Zhang et al. (2021)	Excalibur_c13714_490	6B	717862856	NA
Zhang et al. (2021)	Kukri_c41157_433	6B	719712819	NA
Zhang et al. (2021)	RAC875_c14372_433	6B	NA	NA
Zhang et al. (2021)	RAC875_c1823_2415	6B	720497277	NA
Zhang et al. (2021)	RAC875_c1927_530	6B	NA	NA
Zhang et al. (2021)	RAC875_c2254_1091	6B	NA	NA
Zhang et al. (2021)	RAC875_c28319_522	6B	715631722	NA
Zhang et al. (2021)	Excalibur_c13714_490	6B	717862856	NA
Zhang et al. (2021)	Kukri_c41157_433	6B	719712819	NA
Zhang et al. (2021)	RAC875_c14372_433	6B	NA	NA
Zhang et al. (2021)	RAC875_c1823_2415	6B	720497277	NA
Zhang et al. (2021)	RAC875_c1927_530	6B	NA	NA
Zhang et al. (2021)	RAC875_c2254_1091	6B	NA	NA
Jambuthenne et al. (2021)	1302727	6B	9.8	NA
Jambuthenne et al. (2021)	1097180	6B	0.3	NA
Jambuthenne et al. (2021)	1121581	6B	18	NA
Jambuthenne et al. (2021)	1229248	6B	20.7	MQTL6B
Jambuthenne et al. (2021)	2290856	6B	117.1	NA
Jambuthenne et al. (2021)	1058394	6B	576.5	NA
Jambuthenne et al. (2021)	2293763	6B	710.6	NA
Jambuthenne et al. (2021)	1109194	6B	715.8	NA
Fayyaz et al. (2021)	IWA8189	6B	274207922	NA
Wang et al. (2021)	3533808	6B	62.53	NA
Wang et al. (2021)	1206552	6B	378.4	NA
Tene et al. (2022)	6B_132922231	6B		NA
Tene et al. (2022)	6B_138700000_Yr36	6B		NA
Tene et al. (2022)	6B_664322346	6B		NA
Aoun et al. (2021)	S6B_588556221	6BL	588556221	NA
Aoun et al. (2021)	S6B_597147508	6BL	597147508	NA
Aoun et al. (2021)	S6B_684386812	6BL	684386812	NA
Aoun et al. (2021)	S6B_688048893	6BL	688048893	NA
Aoun et al. (2021)	S6B_698269623	6BL	698269623	NA
Habib et al. (2020)	IWA6673	6D	4204151	NA
Kumar et al. (2020)	AX-94539205	6D	3113546	NA
Kumar et al. (2020)	AX-95176310	6D	3420905	NA
Kumar et al. (2020)	AX-95176310	6D	3420905	NA
Kumar et al. (2020)	AX-94385810	6D	5174427	NA
Kumar et al. (2020)	AX-94385810	6D	5174427	NA
Kumar et al. (2020)	AX-94544538	6D	5725402	NA
Kumar et al. (2020)	AX-94541860	6D	460739607	NA
Kumar et al. (2020)	AX-94541860	6D	460739607	NA
Kumar et al. (2020)	AX-95632341	6D	461010449	NA
Kumar et al. (2020)	AX-95632341	6D	461010449	NA
Kumar et al. (2020)	AX-95194754	6D	461388376	NA
Kumar et al. (2020)	AX-94877569	6D	461415370	NA
Kumar et al. (2020)	AX-94877569	6D	461415370	NA
Kumar et al. (2020)	AX-94594057	6D	507510074	NA
Kumar et al. (2020)	AX-94474462	6D	561140390	NA
Kumar et al. (2020)	AX-94474462	6D	561140390	NA
Kumar et al. (2020)	AX-95215612	6D	701981964	NA
Kumar et al. (2020)	AX-95215612	6D	701981964	NA
Kumar et al. (2020)	AX-94953259	6D	701387800	NA
Kumar et al. (2020)	AX-94953259	6D	701387800	NA
Zegeye et al. (2014)	wsnp_Ex_rep_c67100_65576598	6D	462630749	NA
Zegeye et al. (2014)	wsnp_Ex_c62371_62036044	6D	462631861	NA
yao et al. (2021)	AX-108822201	6D	467.03	NA
yao et al. (2021)	AX-110991388	6D	467.04	NA
Kankwatsa et al. (2017)	wsnp_Ku_c6065_10682577	7A	109843329	NA
Kankwatsa et al. (2017)	wsnp_be496863A_Ta_2_3	7A	115206048	NA
Kankwatsa et al. (2017)	wsnp_JD_rep_c64852_41324093	7A	NA	NA
Kumar et al. (2020)	AX-94632718	7A	610537893	NA
Zegeye et al. (2014)	wsnp_Ex_c53442_56678505	7A	NA	NA
Tomar et al. (2021)	S7A_717077502	7A	717.078	NA
Jambuthenne et al. (2021)	1244188	7A	648.3	NA
Jambuthenne et al. (2021)	1090077	7A	712.3	NA
Fayyaz et al. (2021)	IWB7063	7A	17421099	NA
Tene et al. (2022)	7A_501622609	7A		NA
Zhou et al. (2021)	AX-110378556–AX-89768766	7A	80.5–81.9	NA
Zhou et al. (2021)	AX-89768766–AX-86173526	7A	81.9–84.7	NA
yao et al. (2021)	AX-110935797	7A	693.58	NA
yao et al. (2021)	AX-111108248	7A	693.84	NA
Aoun et al. (2021)	S7A_709179975	7AL	709179975	NA
Aoun et al. (2021)	S7A_550619	7AS	550619	NA
Aoun et al. (2021)	S7A_80201292	7AS	80201292	NA
Aoun et al. (2021)	S7A_83140380	7AS	83140380	NA
Genievskaya et al. (2020)	BobWhite_rep_c49587_1290	7B	488704441	NA
Habib et al. (2020)	IWB22838	7B	488410634	NA
Habib et al. (2020)	IWA6401	7B	544138937	NA
Jia et al. (2020)	IWB9137	7B	232300000	NA
Jia et al. (2020)	IWB24846	7B	613300000	NA
Jia et al. (2020)	IWB71466	7B	701200000	NA
Jia et al. (2020)	IWB38836	7B	708100000	NA
Jia et al. (2020)	IWB45872	7B	718500000	NA
Jia et al. (2020)	IWB7408	7B	743600000	NA
Miedaner et al. (2020)	1138818D	7B	852538	NA
Miedaner et al. (2020)	1072335D	7B	680541405	NA
Miedaner et al. (2020)	1138514D	7B	721102739	NA
Zhang et al. (2021)	Excalibur_c3489_182	7B	1025922	NA
Zhang et al. (2021)	Excalibur_c3489_182	7B	1025922	NA
Zhang et al. (2021)	TA005844-0160	7B	608913624	NA
Zhang et al. (2021)	Excalibur_c58742_144	7B	608914558	NA
Zhang et al. (2021)	Kukri_c22826_137	7B	743415770	NA
Zhang et al. (2021)	RAC875_rep_c105012_111	7B	744404799	NA
Zhang et al. (2021)	RAC875_rep_c105012_111	7B	744404799	NA
Zhang et al. (2021)	Tdurum_contig52622_1596	7B	744405013	NA
Zhang et al. (2021)	Tdurum_contig52622_1596	7B	744405013	NA
Zhang et al. (2021)	Excalibur_c26939_295	7B	277731122	NA
Tomar et al. (2021)	S7B_595291938	7B	595.292	NA
Tomar et al. (2021)	S7B_595524174	7B	595.524	NA
Jambuthenne et al. (2021)	1126816	7B	170.5	NA
Jambuthenne et al. (2021)	1059624	7B	138.7	NA
Jambuthenne et al. (2021)	1259637	7B	129.5	NA
Jambuthenne et al. (2021)	1298605	7B	607.6	NA
Jambuthenne et al. (2021)	3026338	7B	614.1	NA
Jambuthenne et al. (2021)	1159261	7B	614.1	NA
Jambuthenne et al. (2021)	1066421	7B	718.1	NA
Fayyaz et al. (2021)	IWA8570	7B	NA	NA
Wang et al. (2021)	1121184	7B	745.04	NA
Tene et al. (2022)	7B_105138786	7B		NA
Aoun et al. (2021)	S7B_358657046	7BL	358657046	NA
Aoun et al. (2021)	S7B_655177949	7BL	655177949	NA
Aoun et al. (2021)	S7B_681435931	7BL	681435931	NA
Aoun et al. (2021)	S7B_698794470	7BL	698794470	NA
Aoun et al. (2021)	S7B_698796744	7BL	698796744	NA
Aoun et al. (2021)	S7B_25645937	7BS	25645937	NA
Aoun et al. (2021)	S7B_254727077	7BS	254727077	NA
Habib et al. (2020)	IWB26628	7D	518781285	NA
Jia et al. (2020)	IWA7717	7D	611800000	NA
Kankwatsa et al. (2017)	wsnp_Ex_c410_808213	7D	9309843	MQTL7D.1
Kankwatsa et al. (2017)	wsnp_Ex_c410_808635	7D	9310265	MQTL7D.1
Kankwatsa et al. (2017)	wsnp_Ex_c410_810250	7D	9312158	MQTL7D.1
Kumar et al. (2020)	AX-94837834	7D	5183952	MQTL7D.1
Kumar et al. (2020)	AX-95205886	7D	5378529	MQTL7D.1
Kumar et al. (2020)	AX-95205886	7D	5378529	MQTL7D.1
Miedaner et al. (2020)	1211213D	7D	623342855	NA
Zhang et al. (2021)	BS00035732_51	7D	516030021	MQTL7D.1
Zhang et al. (2021)	D_GDS7LZN01CWBG5_74	7D	517221002	NA
Zhang et al. (2021)	Ku_c48337_1131	7D	618321205	NA
Zhang et al. (2021)	Ku_c48337_1131	7D	618321205	NA
Zhang et al. (2021)	Ku_c48337_1131	7D	618321205	NA
Jambuthenne et al. (2021)	1105401	7D	65.9	NA
Jambuthenne et al. (2021)	2303363	7D	103.6	NA
Wang et al. (2021)	Xgwm111	7D	13.46	MQTL7D.1
Jambuthenne et al. (2021)	1862252	ID	21	NA
Jambuthenne et al. (2021)	1229892	ID	35.7	NA

## Sheet: Table S6
Supplementary Table 6: MQTLs co-localizing with known major rust resistance genes
MQTLs	MQTLs	Co-localized gene
MQTL1B.2, MQTL1B.3	MQTL1B.2, MQTL1B.4	Yr64
MQTL1B.4	MQTL1B.5	YrCH52
MQTL1B.4,	MQTL1B.4,	Yr26
MQTL1B.5	MQTL1B.6	YrH52
MQTL2B.6	MQTL2B.7	Yr5
MQTL2B.6	MQTL2B.7	Yr7
MQTL2B.9	MQTL2B.10	Yr43
MQTL2B.9	MQTL2B.10	Yr44
MQTL2D.2,	MQTL2D.2,	Yr16
MQTL3B.1, MQTL3B.2, MQTL3B.3, MQTL3B.4	MQTL3B.1, MQTL3B.2, MQTL3B.3, MQTL3B.5	Yr30

## Sheet: Table S7
Supplementary Table 7: Gene models available from hcMQTL regions
MQTL	Gene stable ID	Function description	Gene start (bp)	Gene end (bp)
MQTL1A.1	TraesCS1A02G037900		20977276	20980680
MQTL1A.1	TraesCS1A02G038000		20989266	20991207
MQTL1A.1	TraesCS1A02G038100	Histone H2A	20998069	20998918
MQTL1A.1	TraesCS1A02G038200	Histone H2A	21022731	21023627
MQTL1A.1	TraesCS1A02G038300	Inorganic pyrophosphatase	21024515	21026280
MQTL1A.1	TraesCS1A02G038400	BRCT domain	21034869	21049127
MQTL1A.1	TraesCS1A02G038500	Papain-like cysteine peptidase superfamily	21065629	21067678
MQTL1A.1	TraesCS1A02G038600	Leucine-rich repeat domain superfamily	21075169	21080368
MQTL1A.1	TraesCS1A02G038800		21085585	21085875
MQTL1A.1	TraesCS1A02G038828		21105738	21109546
MQTL1A.1	TraesCS1A02G039000		21278609	21279405
MQTL1A.1	TraesCS1A02G039100	B3 DNA binding domain	21281532	21285458
MQTL1A.1	TraesCS1A02G039200	Histidine kinase/HSP90-like ATPase superfamily	21322246	21335307
MQTL1A.1	TraesCS1A02G039300	Inositol polyphosphate-related phosphatase	21400354	21406196
MQTL1A.1	TraesCS1A02G039400	Protein HGH1 N-terminal	21618184	21626991
MQTL1A.1	TraesCS1A02G039600		21714451	21714793
MQTL1A.1	TraesCS1A02G039700	ABC transporter-like	21829731	21832587
MQTL1A.1	TraesCS1A02G039800	Very-long-chain 3-ketoacyl-CoA synthase	21985330	21987056
MQTL1A.1	TraesCS1A02G039900	Protein of unknown function DUF594	22038188	22047331
MQTL1A.1	TraesCS1A02G040000		22055422	22056147
MQTL1A.1	TraesCS1A02G040100	Zinc finger C2H2-type	22074137	22076882
MQTL1A.1	TraesCS1A02G040200	Zinc finger C2H2-type	22271358	22271960
MQTL1A.1	TraesCS1A02G040300	Zinc finger C2H2-type	22282323	22283710
MQTL1A.1	TraesCS1A02G040400	RNA recognition motif domain	22287727	22291553
MQTL1A.1	TraesCS1A02G040500		22291726	22293776
MQTL1A.1	TraesCS1A02G040600	Phosphoglucose isomerase (PGI)	22294835	22301515
MQTL1A.1	TraesCS1A02G040700	P-loop containing nucleoside triphosphate hydrolase	22329072	22332422
MQTL1A.1	TraesCS1A02G040800		22342219	22342440
MQTL1A.1	TraesCS1A02G040900	Very-long-chain 3-ketoacyl-CoA synthase	22534635	22536459
MQTL1A.1	TraesCS1A02G041000		22561344	22561535
MQTL1A.1	TraesCS1A02G041100	NB-ARC	22612227	22614080
MQTL1A.1	TraesCS1A02G041200	Proteinase inhibitor I13, potato inhibitor I	22631942	22632157
MQTL1A.1	TraesCS1A02G041300	Proteinase inhibitor I13, potato inhibitor I	22633431	22634135
MQTL1A.1	TraesCS1A02G041400	Proteinase inhibitor I13, potato inhibitor I	22656561	22657221
MQTL1A.1	TraesCS1A02G041500	Proteinase inhibitor I13, potato inhibitor I	22657694	22657945
MQTL1A.1	TraesCS1A02G041600	Proteinase inhibitor I13, potato inhibitor I	22659754	22659984
MQTL1A.1	TraesCS1A02G041700	Transferase	22755453	22757185
MQTL1A.1	TraesCS1A02G041800		22760287	22760874
MQTL1A.1	TraesCS1A02G041900		22789173	22791342
MQTL1A.1	TraesCS1A02G042000		22791957	22792505
MQTL1A.1	TraesCS1A02G042100		22816707	22818738
MQTL1A.1	TraesCS1A02G042200	Ribosome-inactivating protein superfamily	22874732	22880480
MQTL1A.1	TraesCS1A02G042300	Armadillo-like helical	23002987	23009737
MQTL1A.1	TraesCS1A02G042400	Germin	23126368	23126988
MQTL1A.1	TraesCS1A02G042500	DnaJ domain	23130035	23134088
MQTL1A.1	TraesCS1A02G042600	Transferase	23216843	23218316
MQTL1A.1	TraesCS1A02G042700	SANT/Myb domain	23339466	23340670
MQTL1A.1	TraesCS1A02G042800	Protein of unknown function DUF1635	23420851	23422572
MQTL1A.1	TraesCS1A02G042900	SET domain	23816232	23818172
MQTL1A.1	TraesCS1A02G043000		23828429	23828911
MQTL1A.1	TraesCS1A02G043100	PPC domain	23856568	23858030
MQTL1A.1	TraesCS1A02G043200	Saf4/Yju2 protein	23966033	23970147
MQTL1A.1	TraesCS1A02G043300	CLAVATA3/ESR (CLE)-related protein 9/10/11/12/13	24077190	24078148
MQTL1A.1	TraesCS1A02G043400	Ankyrin repeat	24132681	24140137
MQTL1A.1	TraesCS1A02G043500	ENT domain	24246271	24248353
MQTL1B.1	TraesCS1B02G019300		9081222	9082450
MQTL1B.1	TraesCS1B02G019400	Glutathione S-transferase, C-terminal	9091242	9091870
MQTL1B.1	TraesCS1B02G019500	Protein kinase domain	9161801	9164311
MQTL1B.1	TraesCS1B02G019600	NADH:flavin oxidoreductase/NADH oxidase, N-terminal	9260224	9261405
MQTL1B.1	TraesCS1B02G019700	NADH:flavin oxidoreductase/NADH oxidase, N-terminal	9263133	9265074
MQTL1B.1	TraesCS1B02G019800	NADH:flavin oxidoreductase/NADH oxidase, N-terminal	9269667	9271283
MQTL1B.1	TraesCS1B02G019900	Bulb-type lectin domain	9281178	9282051
MQTL1B.1	TraesCS1B02G020000	Cysteine peptidase, cysteine active site	9414580	9415508
MQTL1B.1	TraesCS1B02G020100	F-box domain	9429148	9430344
MQTL1B.1	TraesCS1B02G020200	Protein kinase domain	9489888	9494840
MQTL1B.1	TraesCS1B02G020300	NB-ARC	9546914	9551729
MQTL1B.1	TraesCS1B02G020400	NB-ARC	9554904	9571043
MQTL1B.1	TraesCS1B02G020600	Protein kinase domain	9592538	9599744
MQTL1B.1	TraesCS1B02G020700	Protein kinase domain	9592944	9596685
MQTL1B.1	TraesCS1B02G020800	Protein of unknown function DUF594	9647370	9649274
MQTL1B.1	TraesCS1B02G020900	NB-ARC	9691698	9692957
MQTL1B.1	TraesCS1B02G021000	O-methyltransferase domain	9711345	9712633
MQTL1B.1	TraesCS1B02G021100	Glutathione S-transferase, N-terminal	9714789	9715802
MQTL1B.1	TraesCS1B02G021200	RNA recognition motif domain	9720065	9724052
MQTL1B.1	TraesCS1B02G021300	Phosphatidate cytidylyltransferase, eukaryota	9837979	9844502
MQTL1B.1	TraesCS1B02G021400	Glutathione S-transferase, N-terminal	9845466	9846264
MQTL1B.1	TraesCS1B02G021500	NB-ARC	9873851	9876007
MQTL1B.1	TraesCS1B02G021700	Protein of unknown function DUF247, plant	9934979	9936879
MQTL1B.1	TraesCS1B02G021800	EGF-type aspartate/asparagine hydroxylation site	9939530	9942269
MQTL1B.1	TraesCS1B02G021900	NB-ARC	9985724	9992599
MQTL1B.1	TraesCS1B02G022000	Protein kinase domain	10004678	10007497
MQTL1B.1	TraesCS1B02G022100	NB-ARC	10014740	10016665
MQTL1B.1	TraesCS1B02G022200	NB-ARC	10060018	10063169
MQTL1B.1	TraesCS1B02G022300	Protein kinase domain	10067449	10082262
MQTL1B.1	TraesCS1B02G022400	Protein kinase domain	10072758	10076049
MQTL1B.1	TraesCS1B02G022500	PMR5 N-terminal domain	10087297	10088999
MQTL1B.1	TraesCS1B02G022600	Protein of unknown function DUF594	10097166	10099732
MQTL1B.1	TraesCS1B02G022700	Zinc finger C2H2-type	10103676	10106964
MQTL1B.1	TraesCS1B02G022800	V-ATPase proteolipid subunit	10111346	10114127
MQTL1B.1	TraesCS1B02G022900	Forkhead-associated (FHA) domain	10203991	10206698
MQTL1B.1	TraesCS1B02G023000	NB-ARC	10359349	10368286
MQTL1B.1	TraesCS1B02G023100	NB-ARC	10407488	10410220
MQTL1B.1	TraesCS1B02G023200		10414427	10416514
MQTL1B.1	TraesCS1B02G023300	UDP-glucuronosyl/UDP-glucosyltransferase	10549781	10551792
MQTL1B.1	TraesCS1B02G023400	SANT/Myb domain	10568358	10572443
MQTL1B.1	TraesCS1B02G023500	SANT/Myb domain	10944607	10948395
MQTL1B.1	TraesCS1B02G023600	UDP-glucuronosyl/UDP-glucosyltransferase	10973146	10975108
MQTL1B.1	TraesCS1B02G023700	UDP-glucuronosyl/UDP-glucosyltransferase	11132536	11133051
MQTL1B.1	TraesCS1B02G023800	Peptidase S10, serine carboxypeptidase	11177447	11182638
MQTL1B.1	TraesCS1B02G023900	EamA domain	11216877	11219130
MQTL1B.1	TraesCS1B02G024000	Cytochrome P450	11406806	11409406
MQTL1B.1	TraesCS1B02G024200	Thionin	11633554	11634917
MQTL1B.1	TraesCS1B02G024300	Brevis radix (BRX) domain	11691995	11693479
MQTL1B.1	TraesCS1B02G024400	FYVE zinc finger	11695669	11702119
MQTL1B.1	TraesCS1B02G024500	Actin family	11857187	11860248
MQTL1B.1	TraesCS1B02G024600	DnaJ domain	11860454	11863102
MQTL1B.1	TraesCS1B02G024700	SAC domain	11883879	11891300
MQTL1B.1	TraesCS1B02G024800	Transferase	12070989	12072628
MQTL1B.1	TraesCS1B02G024900	Transferase	12093427	12094500
MQTL1B.1	TraesCS1B02G025000	Proteinase inhibitor I13, potato inhibitor I	12343414	12343656
MQTL1B.1	TraesCS1B02G025100	Aldo/keto reductase, conserved site	12346287	12350704
MQTL1B.1	TraesCS1B02G025200	Proteinase inhibitor I13, potato inhibitor I	12357937	12358152
MQTL1B.1	TraesCS1B02G025300	Proteinase inhibitor I13, potato inhibitor I	12373475	12373717
MQTL1B.1	TraesCS1B02G025400	Proteinase inhibitor I12, Bowman-Birk	12387552	12388175
MQTL1B.1	TraesCS1B02G025500	NB-ARC	12427311	12432859
MQTL1B.1	TraesCS1B02G025600	Proteinase inhibitor I13, potato inhibitor I	12500563	12500805
MQTL1B.1	TraesCS1B02G025700	Proteinase inhibitor I13, potato inhibitor I	12570754	12570996
MQTL1B.1	TraesCS1B02G025800	Fatty acyl-coenzyme A reductase, NAD-binding domain	12681301	12706772
MQTL1B.1	TraesCS1B02G025900	Proteinase inhibitor I12, Bowman-Birk	12738008	12738798
MQTL1B.1	TraesCS1B02G026000	Proteinase inhibitor I12, Bowman-Birk	12754088	12754659
MQTL1B.1	TraesCS1B02G026100	Proteinase inhibitor I13, potato inhibitor I	12764054	12764269
MQTL1B.1	TraesCS1B02G026200	Glycosyl transferase, family 14	12785194	12788030
MQTL1B.1	TraesCS1B02G026300	NB-ARC	12811607	12814290
MQTL1B.1	TraesCS1B02G026400	NB-ARC	12815667	12816647
MQTL1B.1	TraesCS1B02G026500	Leucine-rich repeat domain superfamily	12827618	12828676
MQTL1B.1	TraesCS1B02G026600	Aldo/keto reductase, conserved site	12942841	12946128
MQTL2A.1	TraesCS2A02G071100	Histidine phosphatase superfamily, clade-1	31690122	31693464
MQTL2A.1	TraesCS2A02G071200	Ornithine/DAP/Arg decarboxylase	31694887	31697036
MQTL2A.1	TraesCS2A02G071300	NB-ARC	31785280	31811688
MQTL2A.1	TraesCS2A02G071400	F-box domain	31818990	31828547
MQTL2A.1	TraesCS2A02G071500	Flavin monooxygenase FMO	31833874	31836668
MQTL2A.1	TraesCS2A02G071600	Flavin monooxygenase FMO	31896220	31899684
MQTL2A.1	TraesCS2A02G071700	Haem peroxidase	31911054	31913427
MQTL2A.1	TraesCS2A02G071800	EGF-type aspartate/asparagine hydroxylation site	31952804	31957974
MQTL2A.1	TraesCS2A02G071900	EGF-type aspartate/asparagine hydroxylation site	31970535	31978848
MQTL2A.1	TraesCS2A02G072000	Sec1-like protein	31981894	31985574
MQTL2A.1	TraesCS2A02G072100	Signal transduction response regulator, receiver domain	32026318	32028546
MQTL2A.1	TraesCS2A02G072200	Signal transduction response regulator, receiver domain	32092745	32093477
MQTL2A.1	TraesCS2A02G072300	Signal transduction response regulator, receiver domain	32100099	32101379
MQTL2A.1	TraesCS2A02G072400		32139542	32143165
MQTL2A.1	TraesCS2A02G072500	Vacuolar protein sorting-associated protein 54, C-terminal	32143999	32156738
MQTL2A.1	TraesCS2A02G072600	Transferase	32230323	32231974
MQTL2A.1	TraesCS2A02G072700	SNF2-related domain	32266421	32272626
MQTL2A.1	TraesCS2A02G072800	Gdt1 family	32335806	32340824
MQTL2A.1	TraesCS2A02G072900		32369787	32370742
MQTL2A.1	TraesCS2A02G073000	Modifying wall lignin-1/2	32382250	32382892
MQTL2A.1	TraesCS2A02G073100	Protein of unknown function DUF1677, Oryza sativa	32384541	32385377
MQTL2A.1	TraesCS2A02G073200	Poly(A) polymerase, central domain	32386818	32390610
MQTL2A.1	TraesCS2A02G073400	3'-5' exonuclease domain	32428739	32429969
MQTL2A.1	TraesCS2A02G073500	UDP-glucuronosyl/UDP-glucosyltransferase	32455000	32456918
MQTL2A.1	TraesCS2A02G073600	F-box domain	32497113	32500595
MQTL2A.1	TraesCS2A02G073700	F-box domain	32503287	32506429
MQTL2A.1	TraesCS2A02G073800	Zinc finger, CCHC-type	32507357	32514565
MQTL2A.1	TraesCS2A02G073900	Photosystem antenna protein-like	32526778	32527014
MQTL2A.1	TraesCS2A02G074000	Peptidase C65, otubain	32527980	32532944
MQTL2A.1	TraesCS2A02G074100	OTU domain	32540039	32545683
MQTL2A.1	TraesCS2A02G074200	F-box-like domain superfamily	32554194	32556163
MQTL2A.1	TraesCS2A02G074300	F-box-like domain superfamily	32772946	32775026
MQTL2A.1	TraesCS2A02G074400	F-box domain	32863434	32865329
MQTL2A.1	TraesCS2A02G074500	Peptidase C65, otubain	32916115	32920065
MQTL2A.1	TraesCS2A02G074700	Biotin/lipoyl attachment	33041451	33044917
MQTL2B.1	TraesCS2B02G008500	Ankyrin repeat	4789969	4794540
MQTL2B.1	TraesCS2B02G008600	Ribonuclease H domain	4846099	4846416
MQTL2B.1	TraesCS2B02G008700	Protein kinase domain	4882497	4887091
MQTL2B.1	TraesCS2B02G008800		4923626	4924189
MQTL2B.1	TraesCS2B02G008900	Zinc finger, Sec23/Sec24-type	4984078	4990934
MQTL2B.1	TraesCS2B02G009000		5010495	5010806
MQTL2B.1	TraesCS2B02G009100	Cytochrome P450	5041095	5042778
MQTL2B.1	TraesCS2B02G009200		5118894	5119436
MQTL2B.1	TraesCS2B02G009300		5370563	5373122
MQTL2B.1	TraesCS2B02G009400		5430438	5430752
MQTL2B.1	TraesCS2B02G009500	Cytochrome c oxidase assembly factor 1	5479231	5483853
MQTL2B.1	TraesCS2B02G009600		5579123	5580448
MQTL2B.1	TraesCS2B02G009700		5592643	5593403
MQTL2B.1	TraesCS2B02G009800		5596473	5596973
MQTL2B.1	TraesCS2B02G009900		5603620	5604192
MQTL2B.1	TraesCS2B02G010000	3'-5' exonuclease domain	5608373	5612953
MQTL2B.1	TraesCS2B02G010100	Flavin monooxygenase-like	5628214	5630093
MQTL2B.1	TraesCS2B02G010200	YTH domain	5660528	5667076
MQTL2B.1	TraesCS2B02G010300	Protein of unknown function DUF1644	5669062	5673071
MQTL2B.1	TraesCS2B02G010400	VHS domain	5677311	5682095
MQTL2B.1	TraesCS2B02G010500	WRKY domain	5684671	5689444
MQTL2B.1	TraesCS2B02G010600	Cytochrome P450	5716685	5718490
MQTL2B.1	TraesCS2B02G010700	Leucine-rich repeat	5785090	5786189
MQTL2B.1	TraesCS2B02G010800		5796815	5806855
MQTL2B.1	TraesCS2B02G010900	Protein of unknown function DUF724	5822073	5825317
MQTL2B.1	TraesCS2B02G011000		5828065	5828772
MQTL2B.1	TraesCS2B02G011100	Gibberellin regulated protein	5993745	5998277
MQTL2B.1	TraesCS2B02G011200	Leucine-rich repeat	6004747	6006538
MQTL2B.1	TraesCS2B02G011300	Leucine-rich repeat	6022757	6024383
MQTL2B.1	TraesCS2B02G011400	Protein kinase domain	6035821	6039681
MQTL2B.1	TraesCS2B02G011500	Leucine-rich repeat	6057152	6059667
MQTL2B.1	TraesCS2B02G011600	NB-ARC	6069407	6074892
MQTL2B.1	TraesCS2B02G011700	Gibberellin regulated protein	6132796	6133192
MQTL2B.1	TraesCS2B02G011800	Protein kinase domain	6136516	6139993
MQTL2B.1	TraesCS2B02G011900	Protein kinase domain	6156177	6159857
MQTL2B.1	TraesCS2B02G012000	UDP-glucuronosyl/UDP-glucosyltransferase	6178676	6180145
MQTL2B.1	TraesCS2B02G012100	ABC transporter-like	6180152	6195824
MQTL2B.1	TraesCS2B02G012200	ABC transporter-like	6199281	6204169
MQTL2B.1	TraesCS2B02G012300	ABC transporter-like	6209914	6226572
MQTL2B.1	TraesCS2B02G012400		6253373	6253722
MQTL2B.1	TraesCS2B02G012500	Dehydrogenase, E1 component	6257247	6261132
MQTL2B.1	TraesCS2B02G012600	START domain	6262945	6266039
MQTL2B.1	TraesCS2B02G012700		6294900	6300109
MQTL2B.1	TraesCS2B02G012800	Peptidyl-prolyl cis-trans isomerase, PpiC-type	6307514	6309622
MQTL2B.1	TraesCS2B02G012900	Zinc finger, CCCH-type	6310652	6316308
MQTL2B.1	TraesCS2B02G013000	Proton-dependent oligopeptide transporter family	6336691	6341938
MQTL2B.1	TraesCS2B02G013100	UDP-glucuronosyl/UDP-glucosyltransferase	6340410	6341900
MQTL2B.1	TraesCS2B02G013200	Terpene synthase, N-terminal domain	6376660	6383282
MQTL2B.1	TraesCS2B02G013300	Terpene synthase, N-terminal domain	6405829	6412688
MQTL2B.1	TraesCS2B02G013400	Isoprenoid synthase domain superfamily	6426314	6426511
MQTL2B.1	TraesCS2B02G013500		6710935	6716133
MQTL2B.1	TraesCS2B02G013600		6718207	6720144
MQTL2B.1	TraesCS2B02G013700	Cytochrome P450	6726663	6728487
MQTL2B.1	TraesCS2B02G013800	Cytochrome P450	6730826	6732349
MQTL2B.1	TraesCS2B02G013900	Transferase	6749404	6750887
MQTL2B.1	TraesCS2B02G014000	Cytochrome P450	6777582	6779337
MQTL2B.1	TraesCS2B02G014100	Transferase	6791731	6793249
MQTL2B.1	TraesCS2B02G014200	Cytochrome P450	6825575	6827339
MQTL2B.1	TraesCS2B02G014300	Cytochrome P450	6875240	6880292
MQTL2B.1	TraesCS2B02G014400	Cytochrome P450	6899988	6901390
MQTL2B.1	TraesCS2B02G014500	Cytochrome P450	6913099	6914800
MQTL2B.1	TraesCS2B02G014600	Cytochrome P450	6956303	6958822
MQTL2B.1	TraesCS2B02G014700	Cytochrome P450	6985720	6987504
MQTL2B.1	TraesCS2B02G014800	Cytochrome P450	7043071	7043934
MQTL2B.1	TraesCS2B02G014900	Cytochrome P450	7066657	7069681
MQTL2B.1	TraesCS2B02G015000	Cytochrome P450	7081061	7081943
MQTL2B.1	TraesCS2B02G015100	Cytochrome P450	7108878	7109882
MQTL2B.1	TraesCS2B02G015200	Terpene synthase, N-terminal domain	7112372	7115821
MQTL2B.1	TraesCS2B02G015300	Terpene synthase, N-terminal domain	7146882	7149155
MQTL2B.1	TraesCS2B02G015400	Cytochrome P450	7160657	7161649
MQTL2B.1	TraesCS2B02G015500	SET domain	7428456	7443833
MQTL2B.1	TraesCS2B02G015600	Terpene synthase, N-terminal domain	7447722	7460468
MQTL2B.1	TraesCS2B02G015700	Cytochrome P450	7565607	7579969
MQTL2B.1	TraesCS2B02G015900	Cytochrome P450	7643087	7645223
MQTL2B.1	TraesCS2B02G016000	Hexokinase	7645446	7648835
MQTL2B.1	TraesCS2B02G016100		7654561	7658535
MQTL2B.1	TraesCS2B02G016200		7661710	7662105
MQTL2B.1	TraesCS2B02G016300	Late embryogenesis abundant protein, LEA_2 subgroup	7682563	7684162
MQTL2B.1	TraesCS2B02G016400		7689153	7689905
MQTL2B.1	TraesCS2B02G016500	Cytochrome P450	7771483	7773424
MQTL2B.1	TraesCS2B02G016600	Transferase	7776644	7778289
MQTL2B.1	TraesCS2B02G016700	Terpene synthase, N-terminal domain	7799305	7803764
MQTL2B.1	TraesCS2B02G016800	Cytochrome P450	7814111	7816247
MQTL2B.1	TraesCS2B02G016900	FAD linked oxidase, N-terminal	7837463	7839019
MQTL2B.1	TraesCS2B02G017000	Cytochrome P450	7855218	7856756
MQTL2B.1	TraesCS2B02G017100	Terpene synthase, N-terminal domain	7912589	7912843
MQTL2B.1	TraesCS2B02G017200	Cytochrome P450	8010162	8011870
MQTL2B.1	TraesCS2B02G017300	FAD linked oxidase, N-terminal	8069953	8071429
MQTL2B.1	TraesCS2B02G017400	Terpene synthase, N-terminal domain	8078296	8082949
MQTL2B.1	TraesCS2B02G017500	Cytochrome P450	8174824	8176508
MQTL2B.1	TraesCS2B02G017600	Terpene synthase, N-terminal domain	8233761	8238443
MQTL2B.1	TraesCS2B02G017700	Cytochrome P450	8249939	8252085
MQTL2B.1	TraesCS2B02G017800		8272928	8274588
MQTL2B.1	TraesCS2B02G017900		8275358	8275759
MQTL2B.1	TraesCS2B02G018000		8276722	8278488
MQTL2B.1	TraesCS2B02G018100	Terpene synthase, N-terminal domain	8290068	8293511
MQTL2B.1	TraesCS2B02G018200	NB-ARC	8385714	8389997
MQTL2B.1	TraesCS2B02G018300	Transferase	8500503	8508395
MQTL2B.1	TraesCS2B02G018400	NB-ARC	8511941	8514055
MQTL2B.1	TraesCS2B02G018500	NB-ARC	8561501	8569381
MQTL2B.1	TraesCS2B02G018600	NB-ARC	8592551	8596822
MQTL2B.1	TraesCS2B02G018700	NB-ARC	8666351	8668189
MQTL2B.1	TraesCS2B02G018800	Leucine-rich repeat domain superfamily	8670792	8671418
MQTL2B.1	TraesCS2B02G018900	Cytochrome P450	8747772	8748197
MQTL2B.1	TraesCS2B02G019000	Cytochrome P450	8749777	8750544
MQTL2B.1	TraesCS2B02G019100	O-acyltransferase, WSD1, N-terminal	8766184	8773006
MQTL2B.1	TraesCS2B02G019200	Chalcone/stilbene synthase, N-terminal	8941857	8943384
MQTL2B.1	TraesCS2B02G019300	NB-ARC	8994419	8997178
MQTL2B.1	TraesCS2B02G019400	Leucine-rich repeat domain superfamily	8997920	8998846
MQTL2B.1	TraesCS2B02G019500	Zinc finger, RING-type	9016257	9034173
MQTL2B.1	TraesCS2B02G019600	Cytochrome P450	9104917	9105804
MQTL2B.1	TraesCS2B02G019800	NB-ARC	9122805	9127661
MQTL2B.1	TraesCS2B02G019900	Protein kinase domain	9143706	9146396
MQTL2B.1	TraesCS2B02G020000	Cytochrome P450	9197533	9199065
MQTL2B.1	TraesCS2B02G020100	Aromatic amino acid lyase	9281721	9284724
MQTL2B.1	TraesCS2B02G020200	NB-ARC	9617719	9622480
MQTL2B.1	TraesCS2B02G020300	Zinc finger C2H2-type	9724163	9725705
MQTL2B.1	TraesCS2B02G020400	Polycomb protein, VEFS-Box	9731069	9740936
MQTL2B.1	TraesCS2B02G020600	NB-ARC	9887738	9891511
MQTL2B.1	TraesCS2B02G020700	Protein of unknown function DUF1677, Oryza sativa	10071914	10072957
MQTL2B.1	TraesCS2B02G020800		10076810	10078040
MQTL2B.1	TraesCS2B02G020900		10086500	10087107
MQTL2B.1	TraesCS2B02G021000	Ribosome-inactivating protein	10088694	10089647
MQTL2B.1	TraesCS2B02G021100	Homeobox domain	10171771	10178714
MQTL2B.1	TraesCS2B02G021200		10187555	10188157
MQTL2B.1	TraesCS2B02G021300		10205169	10205825
MQTL2B.1	TraesCS2B02G021400	Leucine-rich repeat	10218063	10219031
MQTL2B.1	TraesCS2B02G021500	Protein kinase domain	10355958	10359967
MQTL2B.1	TraesCS2B02G021600		10367719	10368012
MQTL2B.1	TraesCS2B02G021700	NB-ARC	10382823	10389006
MQTL2B.4	TraesCS2B02G604500	Protein kinase domain	786102579	786105550
MQTL2B.4	TraesCS2B02G604000	Transferase	785950369	785951701
MQTL2B.4	TraesCS2B02G603900	Amidase, conserved site	785942958	785948509
MQTL2B.4	TraesCS2B02G604300	Protein kinase domain	786033768	786039773
MQTL2B.4	TraesCS2B02G603800	Pentatricopeptide repeat	785885897	785899606
MQTL2B.4	TraesCS2B02G604200	Protein of unknown function DUF594	785982123	785990124
MQTL2B.4	TraesCS2B02G604100	Transferase	785953668	785955064
MQTL2B.5	TraesCS2B02G604600		786105639	786106031
MQTL2B.5	TraesCS2B02G604800	Glutathione peroxidase	786226335	786228810
MQTL2B.5	TraesCS2B02G605000	C2 domain	786229219	786233560
MQTL2B.5	TraesCS2B02G604900		786226635	786226994
MQTL2B.5	TraesCS2B02G604700	PPC domain	786223669	786226418
MQTL3A.2	TraesCS3A02G043600	C2 domain	23650870	23658078
MQTL3A.2	TraesCS3A02G043700	Transmembrane protein 214	23822325	23829319
MQTL3A.2	TraesCS3A02G043800	ABA DEFICIENT 4-like	23830054	23831765
MQTL3A.2	TraesCS3A02G043900	S1/P1 nuclease	23831519	23835369
MQTL3A.3	TraesCS3A02G045900	Leucine-rich repeat	24604683	24607733
MQTL3A.3	TraesCS3A02G046000	Proteinase inhibitor I12, Bowman-Birk	24611605	24612579
MQTL3A.3	TraesCS3A02G046100	Proteinase inhibitor I12, Bowman-Birk	24678221	24679061
MQTL3A.3	TraesCS3A02G046200	Proteinase inhibitor I12, Bowman-Birk	24683048	24684141
MQTL3A.3	TraesCS3A02G046300	Proteinase inhibitor I12, Bowman-Birk	24748236	24748973
MQTL3A.3	TraesCS3A02G046400		24753476	24754272
MQTL3A.3	TraesCS3A02G046500	Patatin-like phospholipase domain	24779625	24781856
MQTL3A.3	TraesCS3A02G046600	Proteinase inhibitor I12, Bowman-Birk	24786661	24787626
MQTL3A.3	TraesCS3A02G046700	NAD-dependent epimerase/dehydratase	24798575	24799737
MQTL3A.3	TraesCS3A02G046800	SANT/Myb domain	24877322	24878229
MQTL3A.3	TraesCS3A02G046900	Protein of unknown function DUF3326	24888911	24891748
MQTL3A.3	TraesCS3A02G047000	Aspartic peptidase A1 family	24939330	24940568
MQTL3A.3	TraesCS3A02G047100	Aspartic peptidase A1 family	24971694	24973286
MQTL3A.3	TraesCS3A02G047200	SUF system FeS cluster assembly, SufBD	24996681	25001321
MQTL3A.3	TraesCS3A02G047300	F-box-like domain superfamily	25038048	25039649
MQTL3A.3	TraesCS3A02G047400		25052157	25053288
MQTL3A.3	TraesCS3A02G047500	Cupredoxin	25114790	25118577
MQTL3A.3	TraesCS3A02G047600	Leucine-rich repeat domain superfamily	25183353	25186556
MQTL3A.3	TraesCS3A02G047700	Ubiquitin-conjugating enzyme E2	25355986	25362478
MQTL3A.3	TraesCS3A02G047800	WD40 repeat	25368166	25373886
MQTL3A.3	TraesCS3A02G047900	Thioesterase domain	25387811	25389485
MQTL3B.1	TraesCS3B02G012200	RNA polymerase II associated factor Paf1	5580174	5586213
MQTL3B.1	TraesCS3B02G012300	Pectinesterase inhibitor domain	5588238	5589018
MQTL3B.1	TraesCS3B02G012400	Domain unknown function DUF295	5599908	5601473
MQTL3B.1	TraesCS3B02G012500	Armadillo	5670628	5675430
MQTL3B.1	TraesCS3B02G012600	Protein kinase domain	5694928	5698273
MQTL3B.1	TraesCS3B02G012700	Protein kinase domain	5789746	5790925
MQTL3B.1	TraesCS3B02G012800		5816684	5817254
MQTL3B.1	TraesCS3B02G012900		5850468	5851218
MQTL3B.1	TraesCS3B02G013000	Agenet-like domain	5889980	5893990
MQTL3B.1	TraesCS3B02G013100	UDP-glucuronosyl/UDP-glucosyltransferase	5938428	5940219
MQTL3B.1	TraesCS3B02G013200	Dephospho-CoA kinase	5949070	5952480
MQTL3B.1	TraesCS3B02G013300	TPX2, C-terminal	5952761	5955519
MQTL3B.1	TraesCS3B02G013400	NADH-ubiquinone oxidoreductase chain 4L/K	6001105	6001407
MQTL3B.1	TraesCS3B02G013500	Ribosomal protein S5/S7	6004355	6004943
MQTL3B.1	TraesCS3B02G013600		6009574	6009765
MQTL3B.1	TraesCS3B02G013700	NADH-quinone oxidoreductase, subunit D	6010379	6010843
MQTL3B.1	TraesCS3B02G013800	NADH:ubiquinone oxidoreductase, subunit 1/F420H2 oxidoreductase subunit H	6032893	6033379
MQTL3B.1	TraesCS3B02G013900		6043219	6043801
MQTL3B.1	TraesCS3B02G014000		6085506	6085867
MQTL3B.1	TraesCS3B02G014100	Flavin monooxygenase FMO	6096159	6098276
MQTL3B.1	TraesCS3B02G014200		6114654	6115024
MQTL3B.1	TraesCS3B02G014300	Major pollen allergen Lol pI	6117536	6118986
MQTL3B.1	TraesCS3B02G014400	Major pollen allergen Lol pI	6126328	6127544
MQTL3B.1	TraesCS3B02G014500	Fasciclin-like arabinogalactan protein	6177980	6178705
MQTL3B.1	TraesCS3B02G014600		6181350	6181663
MQTL3B.1	TraesCS3B02G014700		6219971	6221056
MQTL3B.1	TraesCS3B02G014800		6234140	6241848
MQTL3B.1	TraesCS3B02G014900	Tetratricopeptide-like helical domain superfamily	6250392	6253500
MQTL3B.1	TraesCS3B02G015000	WD40 repeat	6294081	6303451
MQTL3B.1	TraesCS3B02G015100	Pentatricopeptide repeat	6307476	6309708
MQTL3B.1	TraesCS3B02G015200	Phosphatidylethanolamine-binding, conserved site	6336915	6337852
MQTL3B.1	TraesCS3B02G015300	Pentatricopeptide repeat	6378848	6381034
MQTL3B.1	TraesCS3B02G015500	Protein kinase domain	6389692	6396146
MQTL3B.1	TraesCS3B02G015400	Protein kinase domain	6390297	6393323
MQTL3B.1	TraesCS3B02G015600	Phosphatidylethanolamine-binding, conserved site	6406013	6407183
MQTL3B.1	TraesCS3B02G015700	Phosphatidylethanolamine-binding, conserved site	6468576	6470121
MQTL3B.1	TraesCS3B02G015800	Phosphatidylethanolamine-binding protein	6533011	6534111
MQTL3B.1	TraesCS3B02G015900		6544864	6546867
MQTL3B.1	TraesCS3B02G016000	Fatty acyl-coenzyme A reductase, NAD-binding domain	6554790	6558914
MQTL3B.1	TraesCS3B02G016100		6638065	6649949
MQTL3B.1	TraesCS3B02G016300	Protein kinase domain	6665622	6667420
MQTL3B.1	TraesCS3B02G016400	O-acyltransferase, WSD1, N-terminal	6670118	6673010
MQTL3B.1	TraesCS3B02G016500	Fatty acyl-coenzyme A reductase, NAD-binding domain	6676947	6681225
MQTL3B.1	TraesCS3B02G016600		6945399	6945875
MQTL3B.1	TraesCS3B02G016700		6951445	6952122
MQTL3B.1	TraesCS3B02G016800	Transferase	6956995	6958436
MQTL3B.1	TraesCS3B02G016900	Pyridoxal phosphate-dependent decarboxylase	6961765	6963273
MQTL3B.1	TraesCS3B02G017000	Transferase	6966996	6968352
MQTL3B.1	TraesCS3B02G017100	ABC transporter-like	7063270	7069210
MQTL3B.1	TraesCS3B02G017200	Glycosyl transferase, family 14	7073390	7077378
MQTL3B.1	TraesCS3B02G017300	Peroxisome membrane anchor protein Pex14p, N-terminal	7181115	7184815
MQTL3B.1	TraesCS3B02G017400	Transcription factor, NFYB/HAP3, conserved site	7186251	7187167
MQTL3B.1	TraesCS3B02G017500	DEK, C-terminal	7187456	7191390
MQTL3B.1	TraesCS3B02G017700		7333726	7334256
MQTL3B.1	TraesCS3B02G017800	Pentatricopeptide repeat	7371289	7375600
MQTL3B.1	TraesCS3B02G017900	Transcription factor TFIIE beta subunit, DNA-binding domain	7375918	7376883
MQTL3B.1	TraesCS3B02G018000	TRAF-like	7382432	7384642
MQTL3B.1	TraesCS3B02G018100	TRAF-like	7481916	7490063
MQTL3B.1	TraesCS3B02G018200	TRAF-like	7594451	7597855
MQTL3B.1	TraesCS3B02G018300	Transporter protein SLAC1/Mae1/ Ssu1/TehA	7598907	7600882
MQTL3B.1	TraesCS3B02G018400	Myc-type, basic helix-loop-helix (bHLH) domain	7603365	7606088
MQTL3B.1	TraesCS3B02G018500	Alkylated DNA repair protein AlkB	7607769	7611311
MQTL3B.1	TraesCS3B02G018600		7611649	7614877
MQTL3B.1	TraesCS3B02G018700		8004562	8004912
MQTL3B.1	TraesCS3B02G018800	Transmembrane protein DDB_G0292058-like	8024553	8030703
MQTL3B.1	TraesCS3B02G018900	Phloem protein 2-like	8034719	8036058
MQTL3B.1	TraesCS3B02G019000	NB-ARC	8039955	8043362
MQTL3B.1	TraesCS3B02G019100	Cytochrome P450	8073091	8075186
MQTL3B.1	TraesCS3B02G019200	Zinc finger, RING-CH-type	8129928	8133466
MQTL3B.1	TraesCS3B02G019300	Methyltransferase domain	8133504	8137586
MQTL3B.1	TraesCS3B02G019400	Protein of unknown function DUF4228, plant	8153373	8154210
MQTL3B.1	TraesCS3B02G019500	Proteasome component (PCI) domain	8339237	8346552
MQTL3B.1	TraesCS3B02G019600	TRAF-like	8490844	8495554
MQTL3B.1	TraesCS3B02G019700	Myb/SANT-like domain	8505520	8506448
MQTL3B.1	TraesCS3B02G019800	Transcription factor TFIIE beta subunit, DNA-binding domain	8512071	8513081
MQTL3B.1	TraesCS3B02G019900		8526623	8529426
MQTL3B.1	TraesCS3B02G020000	Terpene synthase, N-terminal domain	8539220	8542107
MQTL3B.1	TraesCS3B02G020100	Transcription factor TFIIE beta subunit, DNA-binding domain	8633795	8635033
MQTL3B.1	TraesCS3B02G020200	Oxidoreductase FAD/NAD(P)-binding	8643329	8646420
MQTL3B.1	TraesCS3B02G020300	Glycoside hydrolase, family 28	8684815	8687011
MQTL3B.1	TraesCS3B02G020400	tRNA (adenine(58)-N(1))-methyltransferase non-catalytic subunit TRM6	8733389	8737836
MQTL3B.1	TraesCS3B02G020500		8781155	8782591
MQTL3B.1	TraesCS3B02G020600	Myb/SANT-like domain	8786051	8786864
MQTL3B.1	TraesCS3B02G020700		8792815	8794132
MQTL3B.1	TraesCS3B02G020800	Translation protein, beta-barrel domain superfamily	8797025	8800390
MQTL3B.1	TraesCS3B02G020900	Ribonuclease H-like superfamily	8800886	8801737
MQTL3B.1	TraesCS3B02G021000	Aminoacyl-tRNA synthetase, class I, conserved site	8804356	8812022
MQTL3B.1	TraesCS3B02G021100	Glycosyltransferase 61	8812942	8814417
MQTL3B.1	TraesCS3B02G021200	Major sperm protein (MSP) domain	8816276	8826946
MQTL3B.1	TraesCS3B02G021300	Major sperm protein (MSP) domain	8846692	8860125
MQTL3B.1	TraesCS3B02G021400		9090142	9094049
MQTL3B.1	TraesCS3B02G021500		9097656	9099110
MQTL3B.1	TraesCS3B02G021600	Cyclic nucleotide-binding domain	9165564	9177438
MQTL3B.1	TraesCS3B02G021700	Glycosyltransferase 61	9187694	9191071
MQTL3B.1	TraesCS3B02G021800		9349697	9350059
MQTL3B.1	TraesCS3B02G021900	Glycosyltransferase 61	9396614	9400783
MQTL3B.1	TraesCS3B02G022000	Glycosyltransferase 61	9404342	9408751
MQTL3B.1	TraesCS3B02G022100	Leucine-rich repeat	9417779	9420607
MQTL3B.1	TraesCS3B02G022200	Bifunctional inhibitor/plant lipid transfer protein/seed storage helical domain	9427199	9427495
MQTL3B.1	TraesCS3B02G022300	LIS1 homology motif	9439165	9442301
MQTL3B.1	TraesCS3B02G022400	Protein kinase domain	9568439	9573009
MQTL3B.1	TraesCS3B02G022500	Glycine-rich domain-containing protein-like	9776149	9782832
MQTL3B.1	TraesCS3B02G022600		9879823	9881393
MQTL3B.1	TraesCS3B02G022700		9886966	9888418
MQTL3B.1	TraesCS3B02G022800		9906588	9907154
MQTL3B.1	TraesCS3B02G022900	Pyridoxal phosphate-dependent decarboxylase	9913916	9917749
MQTL3B.1	TraesCS3B02G023000	Zinc finger, RING-type	9922993	9923391
MQTL3B.1	TraesCS3B02G023100	Zinc finger, RING-type	9930559	9931345
MQTL3B.1	TraesCS3B02G023200	Endonuclease III-like, iron-sulphur cluster loop motif	9931500	9939414
MQTL3B.1	TraesCS3B02G023300	Zinc finger, RING-type	10013879	10014906
MQTL3B.1	TraesCS3B02G023400	Leucine-rich repeat domain superfamily	10045662	10048767
MQTL3B.1	TraesCS3B02G023500	Quinoprotein amine dehydrogenase, beta chain-like	10050287	10051117
MQTL3B.1	TraesCS3B02G023600	Domain of unknown function DUF4220	10170580	10175005
MQTL3B.1	TraesCS3B02G023700	Glycosyltransferase 61	10198656	10202090
MQTL3B.1	TraesCS3B02G023800	DC1	10221325	10222509
MQTL3B.1	TraesCS3B02G023900	Glycosyltransferase 61	10231065	10234756
MQTL3B.1	TraesCS3B02G024000	Glycosyltransferase 61	10248796	10251587
MQTL3B.1	TraesCS3B02G024100	Protein kinase domain	10301553	10309014
MQTL3B.1	TraesCS3B02G024200	Protein kinase domain	10325132	10343880
MQTL3B.1	TraesCS3B02G024300	Protein kinase domain	10388175	10392856
MQTL3B.1	TraesCS3B02G024400	Gnk2-homologous domain	10406614	10407459
MQTL3B.1	TraesCS3B02G024500	Protein kinase domain	10562122	10573523
MQTL3B.1	TraesCS3B02G024600	Phosphatidyl serine synthase	10627150	10632531
MQTL3B.1	TraesCS3B02G024800		10664871	10665179
MQTL3B.1	TraesCS3B02G024900	Helicase, C-terminal	10707583	10717161
MQTL3B.1	TraesCS3B02G025000	Glutathione S-transferase, N-terminal	10733741	10734945
MQTL3B.1	TraesCS3B02G025100	Exostosin-like	10921798	10923562
MQTL3B.1	TraesCS3B02G025200	Fructose-bisphosphate aldolase, class-I	10953564	10957184
MQTL3B.1	TraesCS3B02G025300	Exostosin-like	10961858	10963832
MQTL3B.1	TraesCS3B02G025400	Exostosin-like	11008480	11010266
MQTL3B.1	TraesCS3B02G025500	Exostosin-like	11065288	11067073
MQTL3B.1	TraesCS3B02G025600	Cytochrome P450	11086781	11090389
MQTL3B.1	TraesCS3B02G025700	BTB/POZ domain	11113698	11127873
MQTL3B.1	TraesCS3B02G025800	BTB/POZ domain	11128485	11129633
MQTL3B.1	TraesCS3B02G025900	Histone H3/CENP-A	11187874	11205496
MQTL3B.1	TraesCS3B02G026000	MATH/TRAF domain	11229873	11230831
MQTL3B.1	TraesCS3B02G026100	F-box-like domain superfamily	11231523	11232945
MQTL3B.1	TraesCS3B02G026200	Cytochrome P450	11239743	11241564
MQTL3B.1	TraesCS3B02G026300	Transferase	11466398	11468225
MQTL3B.1	TraesCS3B02G026400	BTB/POZ domain	11469547	11471022
MQTL3B.1	TraesCS3B02G026500	F-box associated interaction domain	11510662	11512512
MQTL3B.1	TraesCS3B02G026600	F-box associated interaction domain	11561317	11563129
MQTL3B.1	TraesCS3B02G026700	EamA domain	11601482	11603437
MQTL3B.1	TraesCS3B02G026800	Tubulin	11653172	11658098
MQTL3B.1	TraesCS3B02G026900	TRAF-like	11659067	11660490
MQTL3B.1	TraesCS3B02G027000	TRAF-like	11663786	11665319
MQTL3B.1	TraesCS3B02G027100	Piwi domain	11695307	11696528
MQTL3B.1	TraesCS3B02G027200		11882824	11884486
MQTL3B.1	TraesCS3B02G027300		11908458	11909565
MQTL3B.1	TraesCS3B02G027400	TRAF-like	11924285	11925700
MQTL3B.1	TraesCS3B02G027500	TRAF-like	11927748	11928939
MQTL3B.1	TraesCS3B02G027600	S-phase kinase-associated protein 1-like	11943060	11944197
MQTL3B.1	TraesCS3B02G027700		12026504	12034509
MQTL3B.1	TraesCS3B02G027800	Aromatic amino acid lyase	12086550	12088184
MQTL3B.1	TraesCS3B02G027900	Multi antimicrobial extrusion protein	12100374	12104292
MQTL3B.1	TraesCS3B02G028000	TRAF-like	12108159	12109513
MQTL3B.1	TraesCS3B02G028100	Glycoside hydrolase, family 32	12120847	12123216
MQTL3B.1	TraesCS3B02G028200	Glycosyl hydrolase family 32, C-terminal	12142281	12142813
MQTL3B.1	TraesCS3B02G028300		12148892	12150286
MQTL3B.1	TraesCS3B02G028400	TRAF-like	12180347	12181852
MQTL3B.1	TraesCS3B02G028500	Glycoside hydrolase, family 32	12302917	12305457
MQTL3B.1	TraesCS3B02G028600		12309422	12309643
MQTL3B.1	TraesCS3B02G028700		12317225	12321252
MQTL3B.1	TraesCS3B02G028800	TRAF-like	12399968	12401363
MQTL3B.1	TraesCS3B02G028900	TRAF-like	12404016	12408859
MQTL3B.1	TraesCS3B02G029000	Ubiquitin-conjugating enzyme E2	12472486	12476081
MQTL3B.1	TraesCS3B02G029100	Ubiquitin-conjugating enzyme E2	12839465	12843097
MQTL3B.1	TraesCS3B02G029200	CYTH domain	13052498	13053302
MQTL3B.1	TraesCS3B02G029300	Ubiquitin-conjugating enzyme E2	13415870	13416517
MQTL3B.1	TraesCS3B02G029400	Zinc finger, GRF-type	13424474	13425011
MQTL3B.1	TraesCS3B02G029500	Transcription factor Spt20	13489719	13495524
MQTL3B.1	TraesCS3B02G029600		13510569	13511438
MQTL3B.1	TraesCS3B02G029700		13511460	13511762
MQTL3B.1	TraesCS3B02G029800	Myc-type, basic helix-loop-helix (bHLH) domain	13731936	13734151
MQTL3B.1	TraesCS3B02G029900	O-acyltransferase, WSD1, N-terminal	13744964	13749320
MQTL3B.1	TraesCS3B02G030000	Protein kinase domain	13814087	13817475
MQTL3B.1	TraesCS3B02G030100		13819964	13821144
MQTL3B.1	TraesCS3B02G030200		13825093	13825701
MQTL3B.1	TraesCS3B02G030300	Cytochrome P450	13903747	13905667
MQTL3B.1	TraesCS3B02G030400	Dirigent protein	13920028	13920998
MQTL3B.1	TraesCS3B02G030600	Protein kinase domain	13960570	13967611
MQTL3B.1	TraesCS3B02G030500	Protein kinase domain	13961374	13964727
MQTL3B.1	TraesCS3B02G030700	TRAF-like	13992978	13994298
MQTL3B.1	TraesCS3B02G030800	TRAF-like	14022297	14023737
MQTL3B.1	TraesCS3B02G030900	TRAF-like	14064574	14065888
MQTL3B.1	TraesCS3B02G031000	TRAF-like	14111279	14112657
MQTL3B.1	TraesCS3B02G031100	TRAF-like	14162064	14164236
MQTL3B.1	TraesCS3B02G031200	TRAF-like	14201533	14204974
MQTL3B.1	TraesCS3B02G031300	TRAF-like	14222281	14223663
MQTL3B.1	TraesCS3B02G031400	Leucine-rich repeat	14327973	14329141
MQTL3B.1	TraesCS3B02G031500	Leucine-rich repeat	14329207	14330814
MQTL3B.1	TraesCS3B02G031600	Protein kinase domain	14345363	14346553
MQTL3B.1	TraesCS3B02G031700	Amino acid/polyamine transporter I	14367939	14370570
MQTL3B.1	TraesCS3B02G031800	Jacalin-like lectin domain	14380277	14381205
MQTL3B.1	TraesCS3B02G031900	NB-ARC	14463207	14465356
MQTL3B.1	TraesCS3B02G032000	Glycosyltransferase 61	14524035	14526526
MQTL3B.1	TraesCS3B02G032100	TRAF-like	14547111	14548665
MQTL3B.1	TraesCS3B02G032200	NB-ARC	14702451	14703844
MQTL3B.1	TraesCS3B02G032300	TRAF-like	14963926	14964528
MQTL3B.1	TraesCS3B02G032400	Protein kinase domain	14983253	14986446
MQTL3B.1	TraesCS3B02G032500	Expansin	15076446	15077448
MQTL3B.1	TraesCS3B02G032600	Jacalin-like lectin domain	15139170	15151072
MQTL3B.1	TraesCS3B02G032700	Expansin	15140715	15141590
MQTL3B.1	TraesCS3B02G032800	Expansin	15166116	15167103
MQTL3B.1	TraesCS3B02G032900		15864214	15865335
MQTL3B.1	TraesCS3B02G033000	P-loop containing nucleoside triphosphate hydrolase	16035816	16037449
MQTL3B.1	TraesCS3B02G033100	Mitochondrial carrier protein	16038550	16040849
MQTL3B.1	TraesCS3B02G033200	P-loop containing nucleoside triphosphate hydrolase	16049143	16050606
MQTL3B.1	TraesCS3B02G033300	P-loop containing nucleoside triphosphate hydrolase	16056140	16057123
MQTL3B.1	TraesCS3B02G033400	UDP-glucuronosyl/UDP-glucosyltransferase	16078276	16079730
MQTL3B.1	TraesCS3B02G033500		16078282	16079748
MQTL3B.1	TraesCS3B02G033600		16123174	16123437
MQTL3B.1	TraesCS3B02G033700	TRAF-like	16129137	16130949
MQTL3B.1	TraesCS3B02G033800	TRAF-like	16133129	16137429
MQTL3B.1	TraesCS3B02G033900	Ribosomal protein S21e	16180088	16180376
MQTL3B.1	TraesCS3B02G034000		16202219	16202482
MQTL3B.1	TraesCS3B02G034100	Heavy metal-associated domain, HMA	16212873	16215454
MQTL3B.1	TraesCS3B02G034200	Acyl-CoA thioester hydrolase YbgC/YbaW family	16333353	16334691
MQTL3B.1	TraesCS3B02G034300	Plant peroxidase	16403809	16404992
MQTL3B.1	TraesCS3B02G034400	WD40 repeat	16439668	16444830
MQTL3B.1	TraesCS3B02G034500	Ubiquitin-conjugating enzyme E2	16449576	16455782
MQTL3B.1	TraesCS3B02G034600	Cellulose synthase	16457625	16463204
MQTL3B.1	TraesCS3B02G034700	UDP-glucuronosyl/UDP-glucosyltransferase	16692513	16694199
MQTL3B.1	TraesCS3B02G034800	UDP-glucuronosyl/UDP-glucosyltransferase	16756502	16758220
MQTL3B.1	TraesCS3B02G034900		16958538	16959902
MQTL3B.1	TraesCS3B02G035000		16983166	16984121
MQTL3B.1	TraesCS3B02G035100	NB-ARC	17081352	17087675
MQTL3B.1	TraesCS3B02G035200	Cupredoxin	17187124	17190917
MQTL3B.1	TraesCS3B02G035300	F-box domain	17314717	17316496
MQTL3B.1	TraesCS3B02G035400		17318828	17319285
MQTL3B.1	TraesCS3B02G035500	F-box-like domain superfamily	17331531	17333316
MQTL3B.1	TraesCS3B02G035600	SUF system FeS cluster assembly, SufBD	17558579	17563046
MQTL3B.1	TraesCS3B02G035700	Aspartic peptidase A1 family	17577138	17578361
MQTL3B.1	TraesCS3B02G035800	NB-ARC	17595164	17602305
MQTL3B.1	TraesCS3B02G035900	Protein of unknown function DUF3326	17613806	17616785
MQTL3B.1	TraesCS3B02G036000	SANT/Myb domain	17624897	17625641
MQTL3B.1	TraesCS3B02G036100	Patatin-like phospholipase domain	17782452	17783830
MQTL3B.1	TraesCS3B02G036200	Proteinase inhibitor I12, Bowman-Birk	17788586	17789611
MQTL3B.1	TraesCS3B02G036300	F-box domain	17805398	17806924
MQTL3B.1	TraesCS3B02G036400	Proteinase inhibitor I12, Bowman-Birk	17865175	17866543
MQTL3B.1	TraesCS3B02G036500	Patatin-like phospholipase domain	17902937	17905885
MQTL3B.1	TraesCS3B02G036600	NAD-dependent epimerase/dehydratase	17957504	17958813
MQTL3B.1	TraesCS3B02G036700	Proteinase inhibitor I12, Bowman-Birk	17974582	17975037
MQTL3B.1	TraesCS3B02G036800	Patatin-like phospholipase domain	17988149	17990243
MQTL3B.1	TraesCS3B02G036900	Proteinase inhibitor I12, Bowman-Birk	17997657	17998052
MQTL3B.1	TraesCS3B02G037000	Proteinase inhibitor I12, Bowman-Birk	18000322	18001131
MQTL3B.1	TraesCS3B02G037100	Proteinase inhibitor I12, Bowman-Birk	18026155	18026603
MQTL3B.1	TraesCS3B02G037200	Proteinase inhibitor I12, Bowman-Birk	18126871	18128070
MQTL3B.1	TraesCS3B02G037300	Proteinase inhibitor I12, Bowman-Birk	18138555	18139706
MQTL3B.1	TraesCS3B02G037400	Proteinase inhibitor I12, Bowman-Birk	18155735	18156633
MQTL3B.1	TraesCS3B02G037500	NB-ARC	18243443	18248804
MQTL3B.1	TraesCS3B02G037600	Proteinase inhibitor I12, Bowman-Birk	18252872	18253297
MQTL3B.1	TraesCS3B02G037700	RlpA-like domain superfamily	18306039	18306470
MQTL3B.1	TraesCS3B02G037800	3'-5' exonuclease domain	18315329	18316466
MQTL3B.1	TraesCS3B02G037900	RlpA-like domain superfamily	18393856	18394281
MQTL3B.1	TraesCS3B02G038000	RlpA-like domain superfamily	18426830	18427255
MQTL3B.1	TraesCS3B02G038100	RlpA-like domain superfamily	18431888	18432322
MQTL3B.1	TraesCS3B02G038200	RlpA-like domain superfamily	18469468	18469896
MQTL3B.1	TraesCS3B02G038300	Proteinase inhibitor I12, Bowman-Birk	18502465	18504541
MQTL3B.1	TraesCS3B02G038400	Proteinase inhibitor I12, Bowman-Birk	18518020	18518971
MQTL3B.1	TraesCS3B02G038500	NTF2-like domain superfamily	18542363	18542847
MQTL3B.1	TraesCS3B02G038600	Proteinase inhibitor I12, Bowman-Birk	18558602	18559871
MQTL3B.1	TraesCS3B02G038700	Proteinase inhibitor I12, Bowman-Birk	18567582	18568459
MQTL3B.1	TraesCS3B02G038800	Aldo/keto reductase, conserved site	18664281	18676075
MQTL3B.1	TraesCS3B02G038900	Protein kinase domain	18773304	18776635
MQTL3B.1	TraesCS3B02G039000	Mannose-6-phosphate isomerase, type I	18817699	18822436
MQTL3B.1	TraesCS3B02G039100	SANT/Myb domain	18846378	18848000
MQTL3B.1	TraesCS3B02G039200	NB-ARC	18858691	18865152
MQTL3B.1	TraesCS3B02G039300	Multi antimicrobial extrusion protein	18870903	18873920
MQTL3B.2	TraesCS3B02G011800	O-acyltransferase, WSD1, N-terminal	5230206	5234785
MQTL3B.2	TraesCS3B02G011900	Ribosomal protein L6	5321732	5323640
MQTL3B.2	TraesCS3B02G012000		5405970	5406674
MQTL3B.2	TraesCS3B02G012100		5408351	5408920
MQTL3B.5	TraesCS3B02G158300	Protein kinase domain	153606441	153609620
MQTL3B.5	TraesCS3B02G158400	Ribosomal protein L26/L24, eukaryotic/archaeal	153667729	153668202
MQTL3B.5	TraesCS3B02G158500	Glycosyl transferase, family 14	153808435	153811065
MQTL3B.5	TraesCS3B02G158600	Protein kinase domain	153958155	153964353
MQTL3B.5	TraesCS3B02G158700		154006102	154006611
MQTL3B.5	TraesCS3B02G158800	AP2/ERF domain	154195711	154197010
MQTL3B.5	TraesCS3B02G158900	RNA-recognition motif (RRM) Nup35-type domain	154206391	154211041
MQTL3B.5	TraesCS3B02G159000	Thioredoxin-like superfamily	154211164	154217029
MQTL3B.5	TraesCS3B02G159100	Homeobox domain	154220237	154225077
MQTL3B.5	TraesCS3B02G159200	Protein of unknown function DUF1677, Oryza sativa	154421173	154422003
MQTL3B.5	TraesCS3B02G159300	Concanavalin A-like lectin/glucanase domain superfamily	154424682	154425821
MQTL3B.5	TraesCS3B02G159500		154437579	154440661
MQTL3B.5	TraesCS3B02G159600	Transcription factor, MADS-box	154457308	154458063
MQTL3B.5	TraesCS3B02G159700	Glycoside hydrolase, family 19, catalytic	154484358	154486364
MQTL3B.5	TraesCS3B02G159800	Protein of unknown function DUF1677, plant	154605324	154606273
MQTL3B.5	TraesCS3B02G159900	PurE domain	154661060	154667874
MQTL3B.5	TraesCS3B02G160000	Protein of unknown function DUF1677, plant	154764259	154764813
MQTL3B.5	TraesCS3B02G160100	Alpha/beta hydrolase fold-1	155018167	155022480
MQTL4A.1	TraesCS4A02G025200	Pyridine nucleotide-disulphide oxidoreductase, class I	17263279	17267968
MQTL4A.1	TraesCS4A02G025300	Very-long-chain 3-ketoacyl-CoA synthase	17387070	17390451
MQTL4A.1	TraesCS4A02G025400	Zinc/iron permease	17480652	17483912
MQTL4A.1	TraesCS4A02G025500	Protein of unknown function PDDEXK-like	17675014	17676673
MQTL4A.1	TraesCS4A02G025700	Peptidase S1, PA clan	17759153	17761256
MQTL4A.1	TraesCS4A02G025900	PDZ domain	17801699	17805553
MQTL4A.1	TraesCS4A02G026000	3'-5' exonuclease domain	17887880	17888485
MQTL4A.1	TraesCS4A02G026100	Protein kinase domain	17897642	17898495
MQTL4A.1	TraesCS4A02G026203	Protein kinase domain	18010331	18013889
MQTL4A.1	TraesCS4A02G026200	Protein kinase domain	18018162	18020318
MQTL4A.1	TraesCS4A02G026300	Protein kinase domain	18115053	18124734
MQTL4A.1	TraesCS4A02G026400		18141100	18141631
MQTL4A.1	TraesCS4A02G026500		18145870	18146786
MQTL4A.1	TraesCS4A02G026600	Major sperm protein (MSP) domain	18265541	18269206
MQTL4A.1	TraesCS4A02G026700	Protein kinase domain	18271858	18272388
MQTL4A.1	TraesCS4A02G026800	Protein of unknown function DUF247, plant	18302064	18303770
MQTL4A.1	TraesCS4A02G026900	PDZ domain	18648466	18650733
MQTL4A.1	TraesCS4A02G027000	PDZ domain	18681950	18684219
MQTL4A.1	TraesCS4A02G027100		18736701	18737364
MQTL4A.1	TraesCS4A02G027200		18742514	18743008
MQTL4A.1	TraesCS4A02G027400	Protein of unknown function DUF1677, Oryza sativa	19166077	19167093
MQTL4A.1	TraesCS4A02G027500	Flavin monooxygenase-like	19447812	19450783
MQTL4A.1	TraesCS4A02G027600	Ribonuclease H domain	19526556	19526828
MQTL4A.1	TraesCS4A02G027700	Heat shock factor (HSF)-type, DNA-binding	19620174	19622731
MQTL4A.1	TraesCS4A02G027800	Acireductone dioxygenase ARD family	19625981	19629035
MQTL4A.1	TraesCS4A02G028000	Pectinesterase, catalytic	19658559	19660099
MQTL4A.1	TraesCS4A02G028100	Transcription factor, MADS-box	19945824	19958177
MQTL4A.1	TraesCS4A02G028200	Transcription factor, MADS-box	19991318	20006652
MQTL4A.1	TraesCS4A02G028300	EPIDERMAL PATTERNING FACTOR-like protein	20259580	20260884
MQTL4A.1	TraesCS4A02G028400	EGF-like domain	20264810	20267038
MQTL4A.1	TraesCS4A02G028500	WD40 repeat	20308557	20311072
MQTL4A.1	TraesCS4A02G028600	Protein of unknown function DUF3339	21025064	21025742
MQTL4A.1	TraesCS4A02G028700	IQ motif, EF-hand binding site	21051778	21053883
MQTL4A.1	TraesCS4A02G028800	Phytocyanin domain	21057927	21058645
MQTL4A.1	TraesCS4A02G028900	Myc-type, basic helix-loop-helix (bHLH) domain	21062686	21066407
MQTL4A.1	TraesCS4A02G029000	Protein Networked (NET), actin-binding (NAB) domain	21205371	21214875
MQTL4A.1	TraesCS4A02G029100	SLC26A/SulP transporter	21215068	21220471
MQTL4A.1	TraesCS4A02G029200		21241550	21241844
MQTL4A.1	TraesCS4A02G029300	Inositol polyphosphate-related phosphatase	21453461	21456398
MQTL4A.1	TraesCS4A02G029400	P-loop containing nucleoside triphosphate hydrolase	21624588	21629530
MQTL4A.1	TraesCS4A02G029500	Protein of unknown function DUF1677, plant	21631963	21632250
MQTL4A.1	TraesCS4A02G029600		21633971	21636715
MQTL4A.1	TraesCS4A02G029700		21844396	21844506
MQTL4A.1	TraesCS4A02G029800	Protein kinase domain	21845172	21854022
MQTL4A.1	TraesCS4A02G030000		22082648	22083721
MQTL4A.1	TraesCS4A02G030100	Protein XRI1	22728498	22731068
MQTL4A.1	TraesCS4A02G030200	Pentatricopeptide repeat	23597332	23599313
MQTL4A.1	TraesCS4A02G030300	Histone H3/CENP-A	23610807	23611217
MQTL4A.1	TraesCS4A02G030400	Histone H2B	23614038	23614502
MQTL4A.1	TraesCS4A02G030500	Histone H2B	23843544	23844008
MQTL4A.1	TraesCS4A02G030600	Late embryogenesis abundant protein, SMP subgroup domain	24022643	24023995
MQTL4A.1	TraesCS4A02G030700	Late embryogenesis abundant protein, SMP subgroup domain	24030877	24031841
MQTL4A.1	TraesCS4A02G030800	Ovate protein family, C-terminal	24105990	24107177
MQTL4A.1	TraesCS4A02G030900	XS domain	24206080	24214430
MQTL4A.1	TraesCS4A02G031000	Protein kinase domain	24215863	24218891
MQTL4A.1	TraesCS4A02G031100	Peptidase S8/S53 domain	24223935	24228113
MQTL4A.1	TraesCS4A02G031200		24228419	24229540
MQTL4A.1	TraesCS4A02G031300		24499363	24500021
MQTL4A.1	TraesCS4A02G031400		24556144	24557637
MQTL4A.1	TraesCS4A02G031500	Very-long-chain 3-ketoacyl-CoA synthase	24556162	24557613
MQTL4A.1	TraesCS4A02G031600	YTH domain	24753423	24757771
MQTL4A.2	TraesCS4A02G382000	Protein of unknown function DUF3615	659124950	659129756
MQTL4A.2	TraesCS4A02G383200	F-box domain	661020904	661022586
MQTL4A.2	TraesCS4A02G382600	F-box domain	660766793	660769780
MQTL4A.2	TraesCS4A02G382100	3'-5' exonuclease domain	660001381	660002731
MQTL4A.2	TraesCS4A02G382400	Helix-turn-helix motif	660653773	660655494
MQTL4A.2	TraesCS4A02G382900	Protein kinase domain	660916337	660921619
MQTL4A.2	TraesCS4A02G381700	Methyltransferase Ppm1/Ppm2/Tcmp	658969845	658975339
MQTL4A.2	TraesCS4A02G382300	Helix-turn-helix motif	660624369	660625869
MQTL4A.2	TraesCS4A02G382700	Protein kinase domain	660790453	660795726
MQTL4A.2	TraesCS4A02G381900		659087257	659089701
MQTL4A.2	TraesCS4A02G382500	F-box domain	660752758	660755930
MQTL4A.2	TraesCS4A02G383100	O-methyltransferase domain	660984564	660986074
MQTL4A.2	TraesCS4A02G381800		659014420	659017612
MQTL4A.2	TraesCS4A02G383300	O-methyltransferase domain	661049213	661050753
MQTL4A.2	TraesCS4A02G382800		660877079	660877991
MQTL4A.2	TraesCS4A02G382200	Helix-turn-helix motif	660452036	660453417
MQTL4A.2	TraesCS4A02G383000	Protein kinase domain	660923030	660926301
MQTL4B.1	TraesCS4B02G039000	ELO family	27901506	27902351
MQTL4B.1	TraesCS4B02G039100		27904761	27906329
MQTL4B.1	TraesCS4B02G039200	Protein of unknown function DUF1764, eukaryotic	27930906	27931819
MQTL4B.1	TraesCS4B02G039300	GAF domain	28068995	28073477
MQTL4B.1	TraesCS4B02G039400	Phosphatidylinositol-4-phosphate 5-kinase, core	28142666	28149494
MQTL4B.1	TraesCS4B02G039500	Cysteine peptidase, cysteine active site	28150495	28151669
MQTL4B.1	TraesCS4B02G039600	Cysteine peptidase, cysteine active site	28157823	28158988
MQTL4B.1	TraesCS4B02G039700	Cysteine peptidase, cysteine active site	28174640	28175745
MQTL4B.1	TraesCS4B02G039800	Cysteine peptidase, cysteine active site	28179798	28182771
MQTL4B.1	TraesCS4B02G039900	Cysteine peptidase, cysteine active site	28185747	28186852
MQTL4B.1	TraesCS4B02G040000	Cysteine peptidase, cysteine active site	28189828	28191004
MQTL4B.1	TraesCS4B02G040100	Pinin/SDK/MemA protein	28192623	28198492
MQTL4B.1	TraesCS4B02G040200	UDP-glucuronosyl/UDP-glucosyltransferase	28219815	28221533
MQTL4B.1	TraesCS4B02G040300	UDP-glucuronosyl/UDP-glucosyltransferase	28231267	28232985
MQTL4B.1	TraesCS4B02G040400	UDP-glucuronosyl/UDP-glucosyltransferase	28286123	28287993
MQTL4B.1	TraesCS4B02G040600	UDP-glucuronosyl/UDP-glucosyltransferase	28304703	28307695
MQTL4B.1	TraesCS4B02G040700	Leucine-rich repeat	28317840	28319984
MQTL4B.1	TraesCS4B02G040800	Sugar phosphate transporter domain	28398206	28404016
MQTL4B.1	TraesCS4B02G040900	Peptide chain release factor eRF1/aRF1	28404790	28410626
MQTL4B.1	TraesCS4B02G041000		28413431	28414112
MQTL4B.1	TraesCS4B02G041100	Glycoside hydrolase family 1	28414426	28418170
MQTL4B.1	TraesCS4B02G041200	Glycoside hydrolase family 1	28489642	28493841
MQTL4B.1	TraesCS4B02G041300	Protein kinase domain	28536457	28538912
MQTL4B.1	TraesCS4B02G041400	Matrin/U1-C, C2H2-type zinc finger	28542817	28544626
MQTL4B.1	TraesCS4B02G041500	CH domain superfamily	28615430	28621235
MQTL4B.1	TraesCS4B02G041600	Protein kinase domain	28621497	28627017
MQTL4B.1	TraesCS4B02G041700		28632272	28632994
MQTL4B.1	TraesCS4B02G041800	SNARE associated Golgi protein	28711112	28714433
MQTL4B.1	TraesCS4B02G041900	Ribosomal protein S13	28715217	28716795
MQTL4B.1	TraesCS4B02G042000	Plastid lipid-associated protein/fibrillin conserved domain	28717109	28719740
MQTL4B.1	TraesCS4B02G042100	SET domain	28723486	28729679
MQTL4B.1	TraesCS4B02G042200	Protein kinase domain	28730489	28736394
MQTL4B.1	TraesCS4B02G042300	Oxysterol-binding protein	28949360	28960436
MQTL4B.1	TraesCS4B02G042400	Phosphatidylinositol-4-phosphate 5-kinase, core	29264105	29270952
MQTL4B.1	TraesCS4B02G042500	The fantastic four family	29673022	29674968
MQTL4B.1	TraesCS4B02G042600	AAA+ ATPase domain	29709859	29715180
MQTL4B.1	TraesCS4B02G042700	Transcription factor, TCP	30362277	30363341
MQTL4B.1	TraesCS4B02G042800	Ribonuclease H-like superfamily	30498971	30504757
MQTL4B.1	TraesCS4B02G042900	Zinc finger, RING-type	30724599	30734116
MQTL4B.1	TraesCS4B02G043000	EamA domain	30837198	30841240
MQTL4B.1	TraesCS4B02G043100	Transcription factor GRAS	30861268	30863723
MQTL4B.1	TraesCS4B02G043200	Tetratricopeptide-like helical domain superfamily	31517658	31529129
MQTL4B.1	TraesCS4B02G043300	Phospholipase A2	31682062	31683636
MQTL4B.1	TraesCS4B02G043400	Phytanoyl-CoA dioxygenase	31706949	31710079
MQTL4B.1	TraesCS4B02G043500	Domain unknown function DUF295	31711693	31713203
MQTL4B.1	TraesCS4B02G043600	3-oxo-5-alpha-steroid 4-dehydrogenase, C-terminal	31844214	31849166
MQTL4B.1	TraesCS4B02G043700	FKBP-type peptidyl-prolyl cis-trans isomerase domain	31849101	31850336
MQTL4B.1	TraesCS4B02G043800	Domain of unknown function DUF4477	31866072	31872243
MQTL4B.1	TraesCS4B02G043900	ATP-dependent RNA helicase DEAD-box, conserved site	31874862	31877696
MQTL4B.1	TraesCS4B02G044000	GTD-binding domain	31883205	31887939
MQTL4B.1	TraesCS4B02G044100	GLABROUS1 enhancer-binding protein family	31971219	31973463
MQTL4B.1	TraesCS4B02G044200	Zinc finger, RanBP2-type	32167435	32172364
MQTL4B.1	TraesCS4B02G044300	Membrane-associated, eicosanoid/glutathione metabolism (MAPEG) protein	32172525	32173960
MQTL4B.1	TraesCS4B02G044400	Membrane-associated, eicosanoid/glutathione metabolism (MAPEG) protein	32178206	32180311
MQTL4B.1	TraesCS4B02G044500	Membrane-associated, eicosanoid/glutathione metabolism (MAPEG) protein	32250654	32252519
MQTL4B.1	TraesCS4B02G044600	Phytocyanin domain	32255784	32256269
MQTL4B.1	TraesCS4B02G044700	Phytocyanin domain	32259652	32261128
MQTL4B.1	TraesCS4B02G044800	Vacuolar protein sorting-associated protein Ist1	32278169	32279382
MQTL4B.1	TraesCS4B02G044900	Protein kinase domain	32415623	32420093
MQTL4B.1	TraesCS4B02G045000	Homologous-pairing protein 2, winged helix domain	32420579	32423641
MQTL4B.1	TraesCS4B02G045100	Vacuolar protein sorting-associated protein Ist1	32423689	32425050
MQTL4B.1	TraesCS4B02G045200		32486897	32487139
MQTL4B.1	TraesCS4B02G045300		32487776	32491121
MQTL4B.1	TraesCS4B02G045400	Glycolipid transfer protein domain	32496304	32498444
MQTL4B.1	TraesCS4B02G045500	14-3-3 protein	32805467	32808180
MQTL4B.1	TraesCS4B02G045600	CASP, C-terminal	32811465	32819910
MQTL4B.1	TraesCS4B02G045700	B-box-type zinc finger	32896523	32898695
MQTL4B.1	TraesCS4B02G045800	Ribonuclease H domain	32901791	32902443
MQTL4B.1	TraesCS4B02G045900	Phosphatidylinositol 3-/4-kinase, catalytic domain	32903932	32926974
MQTL4B.1	TraesCS4B02G046000	ClpA/B family	32970460	32973159
MQTL4B.1	TraesCS4B02G046100	Protein kinase domain	33065480	33071479
MQTL4B.1	TraesCS4B02G046200	EGF-like domain	33343310	33344740
MQTL4B.1	TraesCS4B02G046300	WD40 repeat	33349061	33354747
MQTL4B.1	TraesCS4B02G046400	Linker histone H1/H5, domain H15	33359829	33361421
MQTL4B.1	TraesCS4B02G046500	Zinc finger, TFIIS-type	33622010	33623673
MQTL4B.1	TraesCS4B02G046600	Protein kinase domain	33624155	33639107
MQTL4B.1	TraesCS4B02G046700	Zinc-finger domain of monoamine-oxidase A repressor R1	34018902	34026504
MQTL4B.1	TraesCS4B02G046800	Zinc finger, RanBP2-type	34027263	34031314
MQTL4B.1	TraesCS4B02G046900	Ubiquitin-conjugating enzyme E2	34033677	34037883
MQTL4B.1	TraesCS4B02G047000	C-5 cytosine methyltransferase	34051499	34055077
MQTL4B.1	TraesCS4B02G047100	Protein kinase domain	34275331	34278683
MQTL4B.1	TraesCS4B02G047200	IGR protein motif	34571435	34581928
MQTL4B.1	TraesCS4B02G047300	Alpha-D-phosphohexomutase superfamily	34715012	34722187
MQTL4B.1	TraesCS4B02G047400	Glutamine synthetase, catalytic domain	34722272	34725256
MQTL4B.1	TraesCS4B02G047500	Pentatricopeptide repeat	35234105	35237012
MQTL4B.1	TraesCS4B02G047600	Serine/threonine dehydratase, pyridoxal-phosphate-binding site	35252349	35258777
MQTL4B.1	TraesCS4B02G047700	Dynamin stalk domain	35506264	35515171
MQTL4B.1	TraesCS4B02G047800		35515110	35515959
MQTL4B.1	TraesCS4B02G047900	NADH:ubiquinone oxidoreductase, 75kDa subunit, conserved site	35520142	35526324
MQTL4B.1	TraesCS4B02G048000	Zinc finger, GRF-type	35634949	35635494
MQTL4B.1	TraesCS4B02G048100	Protein kinase domain	36012946	36013977
MQTL4B.1	TraesCS4B02G048200	Protein of unknown function DUF3615	36131548	36134669
MQTL4B.1	TraesCS4B02G048400	Protein kinase domain	36633318	36635849
MQTL4B.2	TraesCS4B02G083900	ASCH domain	82415333	82422012
MQTL4B.2	TraesCS4B02G084000	Short-chain dehydrogenase/reductase SDR	82421997	82427777
MQTL4B.2	TraesCS4B02G084100	Protein of unknown function DUF936, plant	82503307	82506596
MQTL4B.2	TraesCS4B02G084200	ApaG domain	82600055	82604576
MQTL4B.2	TraesCS4B02G084300	Protein MIZU-KUSSEI 1-like, plant	82607342	82608197
MQTL4B.2	TraesCS4B02G084400	BSD domain	82664308	82668560
MQTL4B.7	TraesCS4B02G359100	Ankyrin repeat	649540860	649549259
MQTL4B.7	TraesCS4B02G359200	Pyridoxamine 5'-phosphate oxidase	649582862	649585550
MQTL4B.7	TraesCS4B02G359300	WD40 repeat	649602163	649607404
MQTL4B.7	TraesCS4B02G358800	Cytochrome b245, heavy chain	649469807	649475248
MQTL4B.7	TraesCS4B02G358900	Casparian strip membrane protein domain	649490285	649492763
MQTL4B.7	TraesCS4B02G359000	Leucine-rich repeat	649527096	649528529
MQTL4D.1	TraesCS4D02G029200	Tudor domain	12770045	12777226
MQTL4D.1	TraesCS4D02G029300	Domain of unknown function DUF4378	13039613	13045123
MQTL4D.1	TraesCS4D02G029400	Glycosyl transferase, family 14	13055777	13059360
MQTL4D.1	TraesCS4D02G029500	Soluble quinoprotein glucose/sorbosone dehydrogenase	13060206	13065244
MQTL4D.1	TraesCS4D02G029600	CLAVATA3/ESR (CLE)-related protein 25/26	13096296	13097429
MQTL4D.1	TraesCS4D02G029700	Protein of unknown function DUF966	13196531	13201007
MQTL4D.1	TraesCS4D02G029800	Galectin, carbohydrate recognition domain	13216487	13221507
MQTL4D.1	TraesCS4D02G029900	Protein of unknown function DUF538	13243048	13247510
MQTL4D.1	TraesCS4D02G030000	Protein of unknown function DUF538	13252763	13253290
MQTL4D.1	TraesCS4D02G030100	Domain of unknown function DUF1618	13356157	13362735
MQTL4D.1	TraesCS4D02G030200	Protein ENHANCED DISEASE RESISTANCE 2, C-terminal	13556159	13560697
MQTL4D.1	TraesCS4D02G030300	Domain of unknown function DUF1618	13744321	13748912
MQTL4D.1	TraesCS4D02G030400	Domain of unknown function DUF1618	13838977	13840597
MQTL4D.1	TraesCS4D02G030500	Domain of unknown function DUF1618	13928452	13933386
MQTL4D.1	TraesCS4D02G030600	Germin	14433725	14434399
MQTL4D.1	TraesCS4D02G030700	Germin	14459062	14459736
MQTL4D.1	TraesCS4D02G030800	Germin	14514652	14515326
MQTL4D.1	TraesCS4D02G030900	UDP-glucuronosyl/UDP-glucosyltransferase	14560425	14562393
MQTL4D.1	TraesCS4D02G031100	PsbP, C-terminal	14578674	14582927
MQTL4D.1	TraesCS4D02G031200		14608229	14611486
MQTL4D.1	TraesCS4D02G031300		14663101	14664286
MQTL4D.1	TraesCS4D02G031400	Protein of unknown function DUF538	14667415	14669484
MQTL4D.1	TraesCS4D02G031500	UDP-glucuronosyl/UDP-glucosyltransferase	14830057	14832001
MQTL4D.1	TraesCS4D02G031600	Germin	14842844	14843518
MQTL4D.1	TraesCS4D02G031700	Germin	14847166	14847837
MQTL4D.1	TraesCS4D02G031800	Germin	14851339	14852013
MQTL4D.1	TraesCS4D02G031900	Germin	14857918	14858592
MQTL4D.1	TraesCS4D02G032000	Germin	14862810	14863484
MQTL4D.1	TraesCS4D02G032100	Cupin 1	14909388	14910060
MQTL4D.1	TraesCS4D02G032200	Germin	14914628	14915302
MQTL4D.1	TraesCS4D02G032300	Ankyrin repeat	14924585	14929129
MQTL5A.4	TraesCS5A02G243900	Oil body-associated protein-like	458202694	458203812
MQTL5A.4	TraesCS5A02G244000	Heavy metal-associated domain, HMA	458213357	458214711
MQTL5A.4	TraesCS5A02G244100	Peptidase S10, serine carboxypeptidase	458225463	458227905
MQTL5A.4	TraesCS5A02G244200	Peptidase S10, serine carboxypeptidase	458272998	458274067
MQTL5A.4	TraesCS5A02G244300	Peptidase S10, serine carboxypeptidase	458276959	458279301
MQTL5A.4	TraesCS5A02G244400	Peptidase S10, serine carboxypeptidase	458293816	458295541
MQTL5A.4	TraesCS5A02G244500	Peptidase S10, serine carboxypeptidase	458297764	458300175
MQTL5A.4	TraesCS5A02G244600	Peptidase S10, serine carboxypeptidase	458315981	458316790
MQTL5A.4	TraesCS5A02G244700	Peptidase S10, serine carboxypeptidase	458317197	458322545
MQTL5A.4	TraesCS5A02G244800	Peptidase S10, serine carboxypeptidase	458329230	458331439
MQTL5A.4	TraesCS5A02G244900	Transferase	458477715	458479172
MQTL5A.4	TraesCS5A02G245000	Peptidase S10, serine carboxypeptidase	458560389	458562381
MQTL5A.4	TraesCS5A02G245200	Domain of unknown function DUF547	458667567	458671801
MQTL5A.4	TraesCS5A02G245300	Protein MIZU-KUSSEI 1-like, plant	458790475	458791505
MQTL5A.4	TraesCS5A02G245400	Chaperone J-domain superfamily	458908772	458912635
MQTL5A.4	TraesCS5A02G245600	Myc-type, basic helix-loop-helix (bHLH) domain	458966502	458967791
MQTL5A.4	TraesCS5A02G245700	Carbonic anhydrase	458968240	458972763
MQTL5A.5	TraesCS5A02G302600	Uncharacterised conserved protein UCP015417, vWA	512059481	512062116
MQTL5A.5	TraesCS5A02G305600		514185983	514186619
MQTL5A.5	TraesCS5A02G306500	Myc-type, basic helix-loop-helix (bHLH) domain	516814887	516815732
MQTL5A.5	TraesCS5A02G302000	Bromodomain	510890920	510898096
MQTL5A.5	TraesCS5A02G306700	Myc-type, basic helix-loop-helix (bHLH) domain	519693115	519693939
MQTL5A.5	TraesCS5A02G305500	Serpin family	514160045	514161557
MQTL5A.5	TraesCS5A02G304800	Thioesterase domain	513844580	513848575
MQTL5A.5	TraesCS5A02G305100	UDP-glucuronosyl/UDP-glucosyltransferase	514003067	514005001
MQTL5A.5	TraesCS5A02G304600		513702880	513709267
MQTL5A.5	TraesCS5A02G302700	Dirigent protein	512066955	512067659
MQTL5A.5	TraesCS5A02G306800	DNA polymerase delta, subunit 4	519852675	519854655
MQTL5A.5	TraesCS5A02G305900		514407118	514408086
MQTL5A.5	TraesCS5A02G303100	Protein of unknown function DUF936, plant	512252708	512258575
MQTL5A.5	TraesCS5A02G304000	Transferase	512799376	512800677
MQTL5A.5	TraesCS5A02G306000	Cytochrome c oxidase assembly protein PET191	514426188	514428850
MQTL5A.5	TraesCS5A02G304200	C2 domain	512827368	512834206
MQTL5A.5	TraesCS5A02G306100	S-adenosyl-L-methionine-dependent methyltransferase	514451862	514453496
MQTL5A.5	TraesCS5A02G304900	UDP-glucuronosyl/UDP-glucosyltransferase	513869013	513870807
MQTL5A.5	TraesCS5A02G304400	NB-ARC	513226157	513233338
MQTL5A.5	TraesCS5A02G302900	Glutathione S-transferase, N-terminal	512231889	512235077
MQTL5A.5	TraesCS5A02G304500		513254589	513255588
MQTL5A.5	TraesCS5A02G302400	NAD-dependent epimerase/dehydratase	511902841	511906846
MQTL5A.5	TraesCS5A02G304300	HORMA domain	512970444	512978061
MQTL5A.5	TraesCS5A02G305700	P-loop containing nucleoside triphosphate hydrolase	514190222	514195036
MQTL5A.5	TraesCS5A02G306400	Myc-type, basic helix-loop-helix (bHLH) domain	516664063	516664734
MQTL5A.5	TraesCS5A02G303400	GroES-like superfamily	512599766	512601677
MQTL5A.5	TraesCS5A02G303000	Glutathione S-transferase, N-terminal	512235234	512237706
MQTL5A.5	TraesCS5A02G305200	Ankyrin repeat	514093168	514096374
MQTL5A.5	TraesCS5A02G305000	UDP-glucuronosyl/UDP-glucosyltransferase	513959128	513961326
MQTL5A.5	TraesCS5A02G303800	Ornithine/DAP/Arg decarboxylase	512641431	512642663
MQTL5A.5	TraesCS5A02G302200		511207245	511207880
MQTL5A.5	TraesCS5A02G305300		514150698	514153339
MQTL5A.5	TraesCS5A02G305400	Inositol-tetrakisphosphate 1-kinase	514153380	514157363
MQTL5A.5	TraesCS5A02G301800		510551636	510558736
MQTL5A.5	TraesCS5A02G303600	Leucine-rich repeat domain superfamily	512620772	512622567
MQTL5A.5	TraesCS5A02G302800	Metallo-beta-lactamase	512224006	512229662
MQTL5A.5	TraesCS5A02G306200	Myc-type, basic helix-loop-helix (bHLH) domain	515494843	515496141
MQTL5A.5	TraesCS5A02G304594	Leucine-rich repeat domain superfamily	513632973	513636309
MQTL5A.5	TraesCS5A02G303200	Rad21/Rec8-like protein, C-terminal, eukaryotic	512420071	512423163
MQTL5A.5	TraesCS5A02G302100	TCF25/Rqc1	510909364	510913638
MQTL5A.5	TraesCS5A02G304100		512799343	512800689
MQTL5A.5	TraesCS5A02G306900	Alpha/beta hydrolase fold-1	519879044	519885776
MQTL5A.5	TraesCS5A02G301900	Band 7 domain	510883644	510885545
MQTL5A.5	TraesCS5A02G303700	Leucine-rich repeat domain superfamily	512626272	512628376
MQTL5A.5	TraesCS5A02G304700	Formin, FH2 domain	513841068	513844555
MQTL5A.5	TraesCS5A02G302300	3-beta hydroxysteroid dehydrogenase/isomerase	511876777	511881906
MQTL5A.5	TraesCS5A02G306600	Myc-type, basic helix-loop-helix (bHLH) domain	518411847	518412674
MQTL5A.5	TraesCS5A02G303500	Alanyl-tRNA synthetase, class IIc, N-terminal	512619262	512619665
MQTL5B.3	TraesCS5B02G542600	Ankyrin repeat	696188683	696191365
MQTL5B.3	TraesCS5B02G541800	Neprosin	696086544	696093350
MQTL5B.3	TraesCS5B02G540500	NB-ARC	695703267	695706939
MQTL5B.3	TraesCS5B02G542700	WD40 repeat	696193308	696199183
MQTL5B.3	TraesCS5B02G541500	NB-ARC	695989629	695993761
MQTL5B.3	TraesCS5B02G541700	SecY/SEC61-alpha family	696027005	696029091
MQTL5B.3	TraesCS5B02G541100	Ribosomal protein L16	695878902	695879459
MQTL5B.3	TraesCS5B02G541600	Neprosin	696016552	696023087
MQTL5B.3	TraesCS5B02G542300	Pantoate-beta-alanine ligase	696175946	696178522
MQTL5B.3	TraesCS5B02G542000	Neprosin	696120170	696131406
MQTL5B.3	TraesCS5B02G542400	Pentatricopeptide repeat	696180286	696182277
MQTL5B.3	TraesCS5B02G541000	Protein kinase domain	695810779	695814408
MQTL5B.3	TraesCS5B02G541300	NB-ARC	695961081	695965030
MQTL5B.3	TraesCS5B02G541900	B3 DNA binding domain	696117988	696118275
MQTL5B.3	TraesCS5B02G540800	NB-ARC	695775280	695779663
MQTL5B.3	TraesCS5B02G541200	NB-ARC	695947503	695951283
MQTL5B.3	TraesCS5B02G540900	NB-ARC	695785141	695790813
MQTL5B.3	TraesCS5B02G542500	Pentatricopeptide repeat	696183343	696185464
MQTL5B.3	TraesCS5B02G541400	NB-ARC	695967426	695971819
MQTL5B.3	TraesCS5B02G540700	Leucine-rich repeat	695722487	695724658
MQTL5B.3	TraesCS5B02G542200	Short-chain dehydrogenase/reductase SDR	696165203	696167071
MQTL5B.3	TraesCS5B02G540600		695720020	695720340
MQTL5B.3	TraesCS5B02G542100	Short-chain dehydrogenase/reductase SDR	696155015	696156376
MQTL5B.4	TraesCS5B02G539500	WD40 repeat	694519030	694526617
MQTL5B.4	TraesCS5B02G538100	FY-rich, N-terminal	693697792	693709464
MQTL5B.4	TraesCS5B02G538300	Flavin monooxygenase FMO	693980554	693982242
MQTL5B.4	TraesCS5B02G540200	NB-ARC	695618261	695622496
MQTL5B.4	TraesCS5B02G540000	NB-ARC	695547894	695553339
MQTL5B.4	TraesCS5B02G540400	Protein kinase domain	695693325	695694843
MQTL5B.4	TraesCS5B02G539400	Uncharacterized protein At5g65660-like	694299590	694300184
MQTL5B.4	TraesCS5B02G538200	Ankyrin repeat	693872108	693879868
MQTL5B.4	TraesCS5B02G539000	Derlin	694167051	694171559
MQTL5B.4	TraesCS5B02G538900	Transcription factor CBF/NF-Y/archaeal histone domain	694156523	694161558
MQTL5B.4	TraesCS5B02G539600	Fatty acid desaturase, type 2	694692415	694694228
MQTL5B.4	TraesCS5B02G538500		693995215	693997007
MQTL5B.4	TraesCS5B02G540100	3'-5' exonuclease domain	695583499	695584895
MQTL5B.4	TraesCS5B02G537800	Ankyrin repeat	693660127	693667294
MQTL5B.4	TraesCS5B02G538700		694034292	694035274
MQTL5B.4	TraesCS5B02G539200	Uncharacterized protein At5g65660-like	694177511	694178060
MQTL5B.4	TraesCS5B02G538800	Protein kinase domain	694152791	694154986
MQTL5B.4	TraesCS5B02G537900	Ankyrin repeat	693669763	693680943
MQTL5B.4	TraesCS5B02G539100	Pentatricopeptide repeat	694172736	694174190
MQTL5B.4	TraesCS5B02G540300	NB-ARC	695655768	695660833
MQTL5B.4	TraesCS5B02G538400	Uncharacterised protein family Ycf20	693992353	693994819
MQTL5B.4	TraesCS5B02G539300	AP2/ERF domain	694202933	694203659
MQTL5B.4	TraesCS5B02G539900	Protein kinase domain	695490258	695493895
MQTL5B.4	TraesCS5B02G539800	Leucine-rich repeat	695480381	695486142
MQTL5B.4	TraesCS5B02G539700	NB-ARC	695421972	695426321
MQTL5B.4	TraesCS5B02G537700	Helicase, C-terminal	693611017	693623936
MQTL5B.4	TraesCS5B02G538600	Protein kinase domain	694006126	694009521
MQTL5B.4	TraesCS5B02G538000	Leucine-rich repeat domain superfamily	693685952	693688809
MQTL6B	TraesCS6B02G041200	Peptidase S8/S53 domain	25554365	25558336
MQTL6B	TraesCS6B02G041300	GDSL lipase/esterase	25563199	25564910
MQTL6B	TraesCS6B02G041400	GDSL lipase/esterase	25569284	25572182
MQTL6B	TraesCS6B02G041500	Ribosomal protein L37e	25594362	25597088
MQTL6B	TraesCS6B02G041600	F-box-like domain superfamily	25598941	25600329
MQTL6B	TraesCS6B02G041700	Serpin family	25608026	25609378
MQTL6B	TraesCS6B02G041800	NB-ARC	25806405	25820957
MQTL6B	TraesCS6B02G041900	NB-ARC	25911394	25916811
MQTL6B	TraesCS6B02G042000	Protein kinase domain	25923263	25927092
MQTL6B	TraesCS6B02G042100	Myb/SANT-like domain	25957593	25959884
MQTL6B	TraesCS6B02G042200	Protein of unknown function DUF247, plant	25971461	25976164
MQTL6B	TraesCS6B02G042300	Protein of unknown function DUF247, plant	26001751	26005940
MQTL6B	TraesCS6B02G042400	AMP-dependent synthetase/ligase	26014713	26016599
MQTL6B	TraesCS6B02G042500	Plant peroxidase	26076497	26078351
MQTL6B	TraesCS6B02G042600	Plant peroxidase	26081852	26083340
MQTL6B	TraesCS6B02G042700	F-box associated interaction domain	26137278	26138453
MQTL6B	TraesCS6B02G042800	F-box domain	26195733	26197378
MQTL6B	TraesCS6B02G042900	AMP-dependent synthetase/ligase	26224613	26226280
MQTL6B	TraesCS6B02G043000	Transcription termination factor, mitochondrial/chloroplastic	26247985	26249460
MQTL6B	TraesCS6B02G043100	Transcription termination factor, mitochondrial/chloroplastic	26291297	26294936
MQTL6B	TraesCS6B02G043200	Virus X resistance protein-like, coiled-coil domain	26304290	26304766
MQTL6B	TraesCS6B02G043300	Transcription termination factor, mitochondrial/chloroplastic	26389136	26390563
MQTL6B	TraesCS6B02G043500	NB-ARC	26396895	26398193
MQTL6B	TraesCS6B02G043600	Transcription termination factor, mitochondrial/chloroplastic	26488609	26489796
MQTL6B	TraesCS6B02G043700	Transcription termination factor, mitochondrial/chloroplastic	26500796	26501683
MQTL6B	TraesCS6B02G043800	Transcription termination factor, mitochondrial/chloroplastic	26512046	26513594
MQTL6B	TraesCS6B02G043900		26534069	26535254
MQTL6B	TraesCS6B02G044000	Major facilitator superfamily	26591111	26592640
MQTL6B	TraesCS6B02G044100	Major facilitator superfamily	26596252	26597775
MQTL6B	TraesCS6B02G044200	Major facilitator superfamily	26616491	26618567
MQTL6B	TraesCS6B02G044300	Major facilitator superfamily	26625403	26626926
MQTL6B	TraesCS6B02G044400	Major facilitator superfamily	26633039	26634966
MQTL6B	TraesCS6B02G044500	Major facilitator superfamily	26644113	26645632
MQTL6B	TraesCS6B02G044600	Oxoglutarate/iron-dependent dioxygenase	26649792	26651138
MQTL6B	TraesCS6B02G044700		26656888	26657262
MQTL6B	TraesCS6B02G044800	Protein kinase domain	26769295	26770647
MQTL6B	TraesCS6B02G044900	Transcription termination factor, mitochondrial/chloroplastic	26792502	26794047
MQTL6B	TraesCS6B02G045000	Transcription termination factor, mitochondrial/chloroplastic	26839376	26842046
MQTL6B	TraesCS6B02G045100	Transcription termination factor, mitochondrial/chloroplastic	26855451	26856941
MQTL6B	TraesCS6B02G045200	Pentatricopeptide repeat	26861494	26864140
MQTL6B	TraesCS6B02G045300	Transcription termination factor, mitochondrial/chloroplastic	27057527	27058934
MQTL6B	TraesCS6B02G045400	Transcription termination factor, mitochondrial/chloroplastic	27064235	27066031
MQTL6B	TraesCS6B02G045500	Transcription termination factor, mitochondrial/chloroplastic	27073069	27077039
MQTL6B	TraesCS6B02G045600	Major facilitator superfamily	27122861	27124387
MQTL6B	TraesCS6B02G045700	Major facilitator superfamily	27169710	27171230
MQTL6B	TraesCS6B02G045800	HAT (Half-A-TPR) repeat	27328737	27336269
MQTL6B	TraesCS6B02G046000	Major pollen allergen Lol pI	27418665	27420177
MQTL6B	TraesCS6B02G046100	Major pollen allergen Lol pI	27454824	27456245
MQTL6B	TraesCS6B02G046200	Major pollen allergen Lol pI	27485060	27486377
MQTL6B	TraesCS6B02G046300	Major pollen allergen Lol pI	27531818	27532953
MQTL6B	TraesCS6B02G046400	Major pollen allergen Lol pI	27668474	27669884
MQTL6B	TraesCS6B02G046500	Major facilitator superfamily	27685182	27687046
MQTL6B	TraesCS6B02G046600	Major facilitator superfamily	27778038	27779912
MQTL6B	TraesCS6B02G046700	Major facilitator superfamily	27818480	27820351
MQTL6B	TraesCS6B02G046800	Oxoglutarate/iron-dependent dioxygenase	27895346	27896946
MQTL6B	TraesCS6B02G046900	Alpha/beta hydrolase fold-3	27903084	27903770
MQTL6B	TraesCS6B02G047000	Protein of unknown function DUF594	27910063	27912003
MQTL6B	TraesCS6B02G047100	Oxoglutarate/iron-dependent dioxygenase	27919373	27920651
MQTL6B	TraesCS6B02G047200	Germin	27922599	27923359
MQTL6B	TraesCS6B02G047300	RNA polymerase I transcription initiation factor TAF1B/Rrn7	27941488	27944904
MQTL6B	TraesCS6B02G047400	NADPH-dependent FMN reductase-like	27946248	27947296
MQTL6B	TraesCS6B02G047500	F-box domain	27967154	27968388
MQTL6B	TraesCS6B02G047600	Peptidase C1A, papain C-terminal	27991290	27991592
MQTL6B	TraesCS6B02G047700	Cathepsin propeptide inhibitor domain (I29)	27991729	27992364
MQTL6B	TraesCS6B02G047800	NADPH-dependent FMN reductase-like	27998486	27999927
MQTL6B	TraesCS6B02G047900	Alpha/beta hydrolase fold-3	28063315	28064620
MQTL6B	TraesCS6B02G048100	Oxoglutarate/iron-dependent dioxygenase	28114504	28117100
MQTL6B	TraesCS6B02G048200	SNF2-related domain	28151700	28163246
MQTL6B	TraesCS6B02G048300	Histone H2A	28255902	28256707
MQTL6B	TraesCS6B02G048400	Transcription termination factor, mitochondrial/chloroplastic	28471469	28471954
MQTL6B	TraesCS6B02G048500	Histone H2B	28512824	28513472
MQTL6B	TraesCS6B02G048600	Histone H2A	28516616	28517411
MQTL6B	TraesCS6B02G048700	Histone H2A	28713975	28714781
MQTL6B	TraesCS6B02G048800	Histone H2B	28722401	28723122
MQTL6B	TraesCS6B02G048900	Transcription termination factor, mitochondrial/chloroplastic	28746690	28748054
MQTL6B	TraesCS6B02G049000	Histone H2A	28925954	28926757
MQTL6B	TraesCS6B02G049100	Histone H2B	28942489	28943199
MQTL6B	TraesCS6B02G049200	Histone H2A	28979478	28980315
MQTL6B	TraesCS6B02G049300	Histone H2B	29044689	29045348
MQTL6B	TraesCS6B02G049400	Histone H2A	29059858	29060676
MQTL6B	TraesCS6B02G049500	Histone H2A	29067617	29068506
MQTL6B	TraesCS6B02G049600	F-box domain	29260594	29264519
MQTL6B	TraesCS6B02G049700	IGR protein motif	29268187	29269697
MQTL6B	TraesCS6B02G050000	Transcription termination factor, mitochondrial/chloroplastic	29754360	29754859
MQTL6B	TraesCS6B02G050100	Ovate protein family, C-terminal	29756741	29757460
MQTL6B	TraesCS6B02G050200	RNA recognition motif domain	29848933	29851678
MQTL6B	TraesCS6B02G050300	P-loop containing nucleoside triphosphate hydrolase	29855695	29860530
MQTL6B	TraesCS6B02G050400	Protein of unknown function DUF594	30010697	30013191
MQTL6B	TraesCS6B02G050500	Zinc finger, GRF-type	30026956	30027503
MQTL6B	TraesCS6B02G050600	Transketolase-like, pyrimidine-binding domain	30035170	30038813
MQTL6B	TraesCS6B02G050700	Peptidase S10, serine carboxypeptidase	30147004	30151265
MQTL6B	TraesCS6B02G050800	Protein kinase domain	30260561	30267196
MQTL6B	TraesCS6B02G050900	Protein kinase domain	30276637	30281705
MQTL6B	TraesCS6B02G051000	Protein kinase domain	30293702	30298101
MQTL6B	TraesCS6B02G051100		30323825	30324913
MQTL6B	TraesCS6B02G051200	PPM-type phosphatase, divalent cation binding	30353365	30357571
MQTL6B	TraesCS6B02G051300	F-box domain	30404151	30405422
MQTL6B	TraesCS6B02G051400	Peptidase S8/S53 domain	30454616	30457364
MQTL6B	TraesCS6B02G051500	BTB/POZ domain	30576351	30577567
MQTL6B	TraesCS6B02G051600		30716123	30719150
MQTL6B	TraesCS6B02G051700	Protein kinase domain	30888567	30893154
MQTL6B	TraesCS6B02G051800	Phospholipid/glycerol acyltransferase	30965469	30968216
MQTL6B	TraesCS6B02G051900	Cytochrome P450	31014701	31016501
MQTL6B	TraesCS6B02G052000		31074379	31075163
MQTL6B	TraesCS6B02G052100		31278607	31279017
MQTL6B	TraesCS6B02G052200	Cytochrome P450	31513081	31515071
MQTL6B	TraesCS6B02G052300	Phospholipid/glycerol acyltransferase	31574555	31578063
MQTL6B	TraesCS6B02G052400	Protein kinase domain	31686825	31691271
MQTL6B	TraesCS6B02G052500		31793336	31793783
MQTL6B	TraesCS6B02G052600		32024494	32024941
MQTL6B	TraesCS6B02G052700		32172138	32172809
MQTL6B	TraesCS6B02G052800	Transcription termination factor, mitochondrial/chloroplastic	32299890	32302029
MQTL6B	TraesCS6B02G052900	F-box domain	32323747	32328482
MQTL6B	TraesCS6B02G053000	Nin one binding (NOB1) Zn-ribbon-like	32328683	32332292
MQTL6B	TraesCS6B02G053100	SANT/Myb domain	32332626	32334731
MQTL6B	TraesCS6B02G053200	Histone H3/CENP-A	32997533	32998330
MQTL6B	TraesCS6B02G053300	Histone H3/CENP-A	33011563	33012229
MQTL6B	TraesCS6B02G053400	S-phase kinase-associated protein 1-like	33038097	33038512
MQTL6B	TraesCS6B02G053500	Histone H3/CENP-A	33041584	33042400
MQTL6B	TraesCS6B02G053600		33731648	33733843
MQTL6B	TraesCS6B02G053700	F-box-like domain superfamily	33734611	33737972
MQTL6B	TraesCS6B02G053900	Casparian strip membrane protein	34082203	34082769
MQTL6B	TraesCS6B02G054000	Casparian strip membrane protein domain	34093361	34094495
MQTL6B	TraesCS6B02G054100	WD40 repeat	34219265	34220922
MQTL6B	TraesCS6B02G054200	Peptidase C1A, papain C-terminal	34340169	34341419
MQTL6B	TraesCS6B02G054300	Cysteine peptidase, cysteine active site	34684179	34685313
MQTL6B	TraesCS6B02G054400	Transferase	34805276	34806821
MQTL6B	TraesCS6B02G054500	F-box domain	34856695	34864231
MQTL6B	TraesCS6B02G054600	F-box domain	35375450	35378701
MQTL6B	TraesCS6B02G054700	F-box-like domain superfamily	35411595	35414982
MQTL6B	TraesCS6B02G054800	EamA domain	35514886	35516492
MQTL6B	TraesCS6B02G054900	Cysteine peptidase, cysteine active site	35528066	35529323
MQTL6B	TraesCS6B02G055000	SNF2-related domain	35541659	35545034
MQTL6B	TraesCS6B02G055100	SNF2-related domain	35555464	35558686
MQTL6B	TraesCS6B02G055200	Peptidase C1A, papain C-terminal	35595371	35596555
MQTL6B	TraesCS6B02G055300	Histone H2B	35629124	35629534
MQTL6B	TraesCS6B02G055400	EGF-type aspartate/asparagine hydroxylation site	35720447	35723485
MQTL6B	TraesCS6B02G055500	Histone H2B	35818446	35818856
MQTL6B	TraesCS6B02G055600		35821223	35824844
MQTL6B	TraesCS6B02G055800	F-box domain	36039051	36041644
MQTL6B	TraesCS6B02G055900	F-box-like domain superfamily	36137223	36142862
MQTL6B	TraesCS6B02G056000	F-box-like domain superfamily	36175926	36179330
MQTL6B	TraesCS6B02G056100	S1 domain	36204996	36210542
MQTL7B.1	TraesCS7B02G013300	Glycosyl transferase, family 31	9754094	9760088
MQTL7B.1	TraesCS7B02G013400	Domain of unknown function DUF569	9811371	9813688
MQTL7B.1	TraesCS7B02G013500	Domain of unknown function DUF569	10101970	10103900
MQTL7B.1	TraesCS7B02G013600	NB-ARC	10156648	10161061
MQTL7B.1	TraesCS7B02G013700	Transcription elongation factor 1	10174613	10174930
MQTL7B.1	TraesCS7B02G013800	Domain of unknown function DUF569	10208404	10210729
MQTL7B.1	TraesCS7B02G013900	Transcription elongation factor 1	10241189	10241524
MQTL7B.1	TraesCS7B02G014000	Domain of unknown function DUF569	10558933	10561029
MQTL7B.1	TraesCS7B02G014100	Domain of unknown function DUF569	10581949	10584294
MQTL7B.1	TraesCS7B02G014200	Domain of unknown function DUF569	10639319	10641409
MQTL7B.1	TraesCS7B02G014300	Domain of unknown function DUF569	10892132	10895433
MQTL7B.1	TraesCS7B02G014400	Domain of unknown function DUF569	10946591	10947682
MQTL7B.1	TraesCS7B02G014500	Myc-type, basic helix-loop-helix (bHLH) domain	11529794	11531442
MQTL7B.1	TraesCS7B02G014600		11744804	11745353
MQTL7B.1	TraesCS7B02G014700	PIN domain	11956967	11960056
MQTL7B.1	TraesCS7B02G014800	Glyoxalase/Bleomycin resistance protein/Dihydroxybiphenyl dioxygenase	11960171	11962965
MQTL7B.1	TraesCS7B02G014900	Protein of unknown function DUF1191	12179279	12180662
MQTL7B.1	TraesCS7B02G015000	Domain unknown function DUF295	12193225	12195282
MQTL7B.1	TraesCS7B02G015100	Peptidase S8/S53 domain	12204519	12208359
MQTL7B.1	TraesCS7B02G015200	Peptidase S8/S53 domain	12363280	12366655
MQTL7B.1	TraesCS7B02G015300	Peptidase S8/S53 domain	12380316	12383882
MQTL7B.1	TraesCS7B02G015400	ABC transporter-like	12531909	12540105
MQTL7B.2	TraesCS7B02G018300	Ubiquitin-associated protein 1	15301668	15308804
MQTL7B.2	TraesCS7B02G018400	AP2/ERF domain	15505816	15506906
MQTL7B.2	TraesCS7B02G018500	Protein of unknown function DUF247, plant	15587312	15589141
MQTL7B.2	TraesCS7B02G018600	Glycosyl transferase, family 1	15592400	15602503
MQTL7B.2	TraesCS7B02G018700	AP2/ERF domain	15713548	15714633
MQTL7B.2	TraesCS7B02G018800	Pectinesterase, catalytic	15826762	15828711
MQTL7B.2	TraesCS7B02G018900	Domain of unknown function DUF569	15935336	15937706
MQTL7B.2	TraesCS7B02G019000	Histone H3/CENP-A	16136069	16136479
MQTL7B.2	TraesCS7B02G019100	Cytochrome P450	16154273	16158150
MQTL7B.2	TraesCS7B02G019200	SANT/Myb domain	16514970	16516630
MQTL7B.2	TraesCS7B02G019300	Domain of unknown function DUF569	16524334	16526771
MQTL7B.2	TraesCS7B02G019400	SANT/Myb domain	16707414	16709180
MQTL7B.2	TraesCS7B02G019500	Domain of unknown function DUF569	16732365	16734410
MQTL7B.2	TraesCS7B02G019600	Rhodanese-like domain	16833162	16835197
MQTL7B.2	TraesCS7B02G019700	Domain of unknown function DUF569	16951030	16952184
MQTL7B.2	TraesCS7B02G019800	Late embryogenesis abundant protein, LEA_2 subgroup	17348436	17349390
MQTL7B.2	TraesCS7B02G019900	Domain of unknown function DUF569	17507731	17508243
MQTL7B.2	TraesCS7B02G020000	Oxoglutarate/iron-dependent dioxygenase	17611998	17614922
MQTL7B.2	TraesCS7B02G020100	VHS domain	17648831	17657232
MQTL7D.1	TraesCS7D02G019900	Cytochrome P450	8559415	8561444
MQTL7D.1	TraesCS7D02G020000	Bifunctional inhibitor/plant lipid transfer protein/seed storage helical domain	8599018	8599446
MQTL7D.1	TraesCS7D02G020071		8660292	8660453
MQTL7D.1	TraesCS7D02G020079		8668594	8669034
MQTL7D.1	TraesCS7D02G020082		8671391	8671696
MQTL7D.1	TraesCS7D02G020087		8676242	8678239
MQTL7D.1	TraesCS7D02G020093		8682791	8683321
MQTL7D.1	TraesCS7D02G020100	Bifunctional inhibitor/plant lipid transfer protein/seed storage helical domain	8699079	8700251
MQTL7D.1	TraesCS7D02G020200	F-box domain	8745844	8747415
MQTL7D.1	TraesCS7D02G020300	Kelch-type beta propeller	8818608	8820585
MQTL7D.1	TraesCS7D02G020400	Transferase	8981202	8983242
MQTL7D.1	TraesCS7D02G020500	Zinc finger, RING-type	9032535	9033056
MQTL7D.1	TraesCS7D02G020600	Protein kinase domain	9088024	9093784
MQTL7D.1	TraesCS7D02G020700	NB-ARC	9303950	9309014
MQTL7D.1	TraesCS7D02G020800	NB-ARC	9309478	9314442
MQTL7D.1	TraesCS7D02G020900	Transferase	9377754	9379481
MQTL7D.1	TraesCS7D02G021000	Zinc finger, RING-type	9398457	9399163
MQTL7D.1	TraesCS7D02G021100	BURP domain	9458258	9462540
MQTL7D.1	TraesCS7D02G021200	Protein kinase domain	10035556	10038204
MQTL7D.1	TraesCS7D02G021300	Leucine-rich repeat domain superfamily	10047399	10054114
MQTL7D.1	TraesCS7D02G021500	Legume lectin domain	10056981	10058056
MQTL7D.1	TraesCS7D02G021600	F-box domain	10086671	10087849
MQTL7D.1	TraesCS7D02G021700	F-box domain	10149898	10151303
MQTL7D.1	TraesCS7D02G021800	F-box domain	10463789	10465857
MQTL7D.1	TraesCS7D02G021900	Leucine-rich repeat domain superfamily	10469128	10470588
MQTL7D.1	TraesCS7D02G022000	Protein kinase domain	10473384	10474726
MQTL7D.1	TraesCS7D02G022100	NB-ARC	10477394	10480078
MQTL7D.1	TraesCS7D02G022200	Protein kinase domain	10480193	10483005
MQTL7D.1	TraesCS7D02G022300	Leucine-rich repeat	10495229	10501298
MQTL7D.1	TraesCS7D02G022400	NB-ARC	10503784	10508656
MQTL7D.1	TraesCS7D02G022500	Folate-sensitive fragile site protein Fra10Ac1	10557216	10562015
MQTL7D.1	TraesCS7D02G022600	Zinc finger, RING-type	10593989	10595471
MQTL7D.1	TraesCS7D02G022700	EamA domain	10712165	10714174
MQTL7D.1	TraesCS7D02G022800	EamA domain	10714746	10716977
MQTL7D.1	TraesCS7D02G022900	Pectinesterase inhibitor domain	10717163	10717768
MQTL7D.1	TraesCS7D02G023000	Zinc finger, RING-type	10804405	10805408
MQTL7D.1	TraesCS7D02G023100	Zinc finger, RING-type	10810346	10811875
MQTL7D.1	TraesCS7D02G023300	Cytochrome P450	10868164	10870414
MQTL7D.1	TraesCS7D02G023400	F-box domain	10962062	10963681
MQTL7D.1	TraesCS7D02G023500		10973048	10973695
MQTL7D.1	TraesCS7D02G023600	AAA+ ATPase domain	11019293	11024188
MQTL7D.1	TraesCS7D02G023700	F-box domain	11066834	11068027
MQTL7D.1	TraesCS7D02G023800	P-loop containing nucleoside triphosphate hydrolase	11070147	11072671
MQTL7D.1	TraesCS7D02G023900		11126258	11127353
MQTL7D.1	TraesCS7D02G024000	BTB/POZ domain	11260993	11262066
MQTL7D.1	TraesCS7D02G024100	Leucine-rich repeat domain superfamily	11319535	11326886
MQTL7D.1	TraesCS7D02G024200	HAD hydrolase, subfamily IA	11425200	11427599
MQTL7D.1	TraesCS7D02G024300	Pentatricopeptide repeat	11428533	11430382
MQTL7D.1	TraesCS7D02G024400	Peptidase C19, ubiquitin carboxyl-terminal hydrolase	11430979	11436153
MQTL7D.1	TraesCS7D02G024500	Cytochrome P450	11488040	11488678
MQTL7D.1	TraesCS7D02G024600	Ubiquitin-like domain	11606313	11609971
MQTL7D.1	TraesCS7D02G024700	NB-ARC	11635341	11639361
MQTL7D.1	TraesCS7D02G024800		11642649	11643649
MQTL7D.1	TraesCS7D02G024900	NB-ARC	11663563	11672717
MQTL7D.1	TraesCS7D02G025000	Ribosomal protein L5	11673520	11678311
MQTL7D.1	TraesCS7D02G025100	F-box domain	11705337	11706456
MQTL7D.1	TraesCS7D02G025200	F-box-like domain superfamily	11726027	11727644
MQTL7D.1	TraesCS7D02G025300	Protein of unknown function DUF247, plant	11800897	11803365
MQTL7D.1	TraesCS7D02G025400	Pectinesterase inhibitor domain	12070271	12071008
MQTL7D.1	TraesCS7D02G025500	Pectinesterase inhibitor domain	12126050	12126900
MQTL7D.1	TraesCS7D02G025600	Pectinesterase inhibitor domain	12187877	12188615
MQTL7D.1	TraesCS7D02G025700	Pectinesterase inhibitor domain	12379938	12380752
MQTL7D.1	TraesCS7D02G025800	Pectinesterase inhibitor domain	12388645	12389410
MQTL7D.1	TraesCS7D02G025900		12421705	12421920
MQTL7D.1	TraesCS7D02G026000	Cytochrome P450	12457171	12461806
MQTL7D.1	TraesCS7D02G026100	EYA domain	12466743	12470892
MQTL7D.2	TraesCS7D02G068700	YgfZ/GcvT conserved site	39501113	39510968
MQTL7D.2	TraesCS7D02G068800	Myeloid leukemia factor	39514328	39517510
MQTL7D.2	TraesCS7D02G068900	Pentatricopeptide repeat	39705341	39713406
MQTL7D.2	TraesCS7D02G069000	Pyridoxal phosphate-dependent decarboxylase	40031887	40033383
MQTL7D.2	TraesCS7D02G069100	Transferase	40118747	40120242
MQTL7D.2	TraesCS7D02G069200	Proteasome component (PCI) domain	40125406	40133378
MQTL7D.2	TraesCS7D02G069300	Tapetum determinant 1	40201631	40202270
MQTL7D.2	TraesCS7D02G069400	Tapetum determinant 1	40248701	40249217
MQTL7D.2	TraesCS7D02G069500	ABC transporter-like	40272629	40284776
MQTL7D.2	TraesCS7D02G069700	SNF2-related domain	40449197	40455468
MQTL7D.2	TraesCS7D02G069900	Band 7 domain	40853731	40857241
MQTL7D.2	TraesCS7D02G070000	Tetratricopeptide-like helical domain superfamily	41141157	41161324
MQTL7D.2	TraesCS7D02G070100	Bud13	41163483	41167946
MQTL7D.2	TraesCS7D02G070200	Uncharacterized protein At4g22758-like	41259496	41260293
MQTL7D.2	TraesCS7D02G070300	Uncharacterized protein At4g22758-like	41325344	41326430
MQTL7D.2	TraesCS7D02G070400	Uncharacterized protein At4g22758-like	41365152	41365928
MQTL7D.2	TraesCS7D02G070500	HAT, C-terminal dimerisation domain	41373610	41373997
MQTL7D.2	TraesCS7D02G070600		41465333	41466847
MQTL7D.2	TraesCS7D02G070700	Invertase/pectin methylesterase inhibitor domain superfamily	41592324	41592878
MQTL7D.2	TraesCS7D02G070800	F-box domain	41600566	41601877
MQTL7D.2	TraesCS7D02G070900	Flavin monooxygenase FMO	41682229	41684530
MQTL7D.2	TraesCS7D02G071000	Domain of unknown function DUF569	41693070	41695222
MQTL7D.2	TraesCS7D02G071100	Cornichon	41770728	41774203
MQTL7D.2	TraesCS7D02G071200	Enolase	41774247	41777425
MQTL7D.2	TraesCS7D02G071300	UBX domain	41802669	41803523
MQTL7D.2	TraesCS7D02G071400	Flavin monooxygenase FMO	41818463	41820130
MQTL7D.2	TraesCS7D02G071500	Flavin monooxygenase FMO	42082174	42083820
MQTL7D.2	TraesCS7D02G071600	TRAF-like	42184172	42195293
MQTL7D.2	TraesCS7D02G071700	E3 ubiquitin-protein ligase SINA-like, plant	42196133	42196537
MQTL7D.2	TraesCS7D02G071800	Flavin monooxygenase FMO	42213199	42214850
MQTL7D.2	TraesCS7D02G071900	Flavin monooxygenase-like	42423288	42424426
MQTL7D.2	TraesCS7D02G072000	Flavin monooxygenase FMO	42427772	42429422
MQTL7D.2	TraesCS7D02G072100	ATP-dependent Clp protease proteolytic subunit	42495537	42499291
MQTL7D.2	TraesCS7D02G072200	PPC domain	42545727	42547348
MQTL7D.2	TraesCS7D02G072300	Armadillo	42637532	42646633
MQTL7D.2	TraesCS7D02G072400	YEATS	42680323	42684058
MQTL7D.2	TraesCS7D02G072500	Peptidase M48	42685370	42693550
MQTL7D.2	TraesCS7D02G072600	Small auxin-up RNA	42704458	42705476
MQTL7D.2	TraesCS7D02G072700	Brix domain	42708622	42714900
MQTL7D.2	TraesCS7D02G072800	F-box-like domain superfamily	42736967	42739803
MQTL7D.2	TraesCS7D02G072900	Protein kinase domain	42799929	42802451
MQTL7D.2	TraesCS7D02G073000	Ribosome-binding factor A	42810010	42811410
MQTL7D.2	TraesCS7D02G073100	Cytochrome P450	42835938	42838577
MQTL7D.2	TraesCS7D02G073200	MATH/TRAF domain	42901231	42901719
MQTL7D.2	TraesCS7D02G073300	GDP-mannose 4,6-dehydratase	42925861	42927334
MQTL7D.2	TraesCS7D02G073400	GDP-mannose 4,6-dehydratase	43115795	43116925
MQTL7D.2	TraesCS7D02G073500	F-box-like domain superfamily	43131772	43135974
MQTL7D.2	TraesCS7D02G073600	DJ-1/PfpI	43199684	43205208
MQTL7D.2	TraesCS7D02G073700	Oxidoreductase, molybdopterin-binding domain	43212472	43217253
MQTL7D.2	TraesCS7D02G073800	Zinc finger, RING-type	43241623	43243691
MQTL7D.2	TraesCS7D02G073900	Protein of unknown function DUF1677, Oryza sativa	43246034	43247256
MQTL7D.2	TraesCS7D02G074000	Domain of unknown function DUF632	43362708	43366803
MQTL7D.2	TraesCS7D02G074100		43384142	43384589
MQTL7D.2	TraesCS7D02G074200		43429443	43430124
MQTL7D.2	TraesCS7D02G074300	Protein of unknown function DUF3615	43632207	43634637
MQTL7D.2	TraesCS7D02G074400	Protein of unknown function DUF3615	43636148	43638306
MQTL7D.2	TraesCS7D02G074500	Bromodomain	44291508	44296083
MQTL7D.2	TraesCS7D02G074600	PH-like domain superfamily	44295902	44297497
MQTL7D.2	TraesCS7D02G074700	Peptide methionine sulphoxide reductase MsrA	44298360	44300373
MQTL7D.2	TraesCS7D02G074800	Pentatricopeptide repeat	44301935	44303800
MQTL7D.2	TraesCS7D02G074900	NmrA-like domain	44520385	44521208
MQTL7D.2	TraesCS7D02G075000	Mediator complex, subunit Med17	44522611	44525896
MQTL7D.2	TraesCS7D02G075100	F-box associated interaction domain	44529547	44531986
MQTL7D.2	TraesCS7D02G075200	Oxoglutarate/iron-dependent dioxygenase	44563276	44569913

## Sheet: Table S8
Supplementary Table 8: Differentially expressed candidate genes identified within the hcMQTL regions					ERP009837 expression dataset				ERP013983 expression dataset
									Vuka (susceptible)								Avocet-Yr5
MQTL	Gene stable ID	Function description	Gene start (bp)	Gene end (bp)	stripe_rust_powdery_mildew, leaves/shoots, leaf, seedling, 7 days, none, none, other, N9134, seedling aerial tissues, No stress control(n=3)	stripe_rust_powdery_mildew, leaves/shoots, leaf, seedling, 7 days, disease, stripe rust pathogen CYR31 72 hours, other, N9134, seedling aerial tissues, stripe rust 2(n=3)	stripe_rust_powdery_mildew, leaves/shoots, leaf, seedling, 7 days, disease, stripe rust pathogen CYR31 48 hours, other, N9134, seedling aerial tissues, stripe rust 2(n=3)	stripe_rust_powdery_mildew, leaves/shoots, leaf, seedling, 7 days, disease, stripe rust pathogen CYR31 24 hours, other, N9134, seedling aerial tissues, stripe rust 2(n=3)	stripe_rust_2, leaves/shoots, leaf, vegetative, three leaf stage, none, control, other, Vuka, leaf excl flag leaf, No stress control(n=3)	stripe_rust_2, leaves/shoots, leaf, vegetative, three leaf stage, disease, stripe rust pathogen 87/66 1 day, other, Vuka, leaf excl flag leaf, stripe rust(n=3)	stripe_rust_2, leaves/shoots, leaf, vegetative, three leaf stage, disease, stripe rust pathogen 87/66 2 days, other, Vuka, leaf excl flag leaf, stripe rust(n=3)	stripe_rust_2, leaves/shoots, leaf, vegetative, three leaf stage, disease, stripe rust pathogen 87/66 3 days, other, Vuka, leaf excl flag leaf, stripe rust(n=3)	stripe_rust_2, leaves/shoots, leaf, vegetative, three leaf stage, disease, stripe rust pathogen 87/66 5 days, other, Vuka, leaf excl flag leaf, stripe rust(n=3)	stripe_rust_2, leaves/shoots, leaf, vegetative, three leaf stage, disease, stripe rust pathogen 87/66 7 days, other, Vuka, leaf excl flag leaf, stripe rust(n=3)	stripe_rust_2, leaves/shoots, leaf, vegetative, three leaf stage, disease, stripe rust pathogen 87/66 9 days, other, Vuka, leaf excl flag leaf, stripe rust(n=3)	stripe_rust_2, leaves/shoots, leaf, vegetative, three leaf stage, disease, stripe rust pathogen 87/66 11 days, other, Vuka, leaf excl flag leaf, stripe rust(n=3)	stripe_rust_2, leaves/shoots, leaf, vegetative, three leaf stage, none, control, other, Avocet+Yr5, leaf excl flag leaf, No stress control(n=3)	stripe_rust_2, leaves/shoots, leaf, vegetative, three leaf stage, disease, stripe rust pathogen 87/66 1 day, other, Avocet+Yr5, leaf excl flag leaf, stripe rust(n=3)	stripe_rust_2, leaves/shoots, leaf, vegetative, three leaf stage, disease, stripe rust pathogen 87/66 2 days, other, Avocet+Yr5, leaf excl flag leaf, stripe rust(n=3)	stripe_rust_2, leaves/shoots, leaf, vegetative, three leaf stage, disease, stripe rust pathogen 87/66 3 days, other, Avocet+Yr5, leaf excl flag leaf, stripe rust(n=3)	stripe_rust_2, leaves/shoots, leaf, vegetative, three leaf stage, disease, stripe rust pathogen 87/66 5 days, other, Avocet+Yr5, leaf excl flag leaf, stripe rust(n=3)
MQTL1A.1	TraesCS1A02G040400	RNA recognition motif domain	22287727	22291553	1.19735	2.03256	0.805702	1.33533	0.230183	0.969572	0.531106	0	0.0453642	0.401729	1.19554	2.11808	0.802833	1.13911	1.14531	0.93024	1.45334
MQTL1A.1	TraesCS1A02G041400	Proteinase inhibitor I13, potato inhibitor I	22656561	22657221	0	0	0	0	0	0	0	0	0	0	0	0	0	1.62964	1.0427	1.23119	1.22912
MQTL1B.1	TraesCS1B02G020600	Protein kinase domain	9592538	9599744	0	0	0	0	1.24504	2.37203	1.91804	1.32202	2.307	3.58606	3.3725	3.56132	1.26978	3.09379	1.56245	3.051	4.3163
MQTL1B.1	TraesCS1B02G020700	Protein kinase domain	9592944	9596685	0	0	0	0	0.543536	0.39784	1.23098	0.647873	1.67725	3.05073	2.62271	2.7445	0.190039	0.709502	0.289092	1.74529	3.00764
MQTL1B.1	TraesCS1B02G024300	Brevis radix (BRX) domain	11691995	11693479	2.00993	1.56217	3.11167	0.721623	3.29404	0.111249	3.37985	2.7279	2.65745	2.86719	3.27914	2.53373	3.68976	1.99793	3.71111	4.27655	4.19364
MQTL2A.1	TraesCS2A02G074700	Biotin/lipoyl attachment	33041451	33044917	2.48781	0.0364963	0.610196	3.20773	0.996902	5.54294	1.35825	1.06697	1.96225	2.64096	3.20019	4.79773	1.2015	3.91677	1.25461	1.56495	1.32863
MQTL2B.1	TraesCS2B02G010500	WRKY domain	5684671	5689444	1.02609	0.742386	0	1.10537	0	0	0	0	0	0	0	0.779277	0	0	0	0	0
MQTL2B.1	TraesCS2B02G012000	UDP-glucuronosyl/UDP-glucosyltransferase	6178676	6180145	2.63934	4.24679	4.10206	3.98684	2.91159	4.42002	2.32879	0.926989	1.17787	1.61193	1.93301	3.72269	0.592898	1.51461	0.952634	0.585012	1.48224
MQTL2B.1	TraesCS2B02G012400		6253373	6253722	3.07153	2.83499	1.20593	0	9.11765	6.20169	9.48494	8.94214	8.71207	7.5928	6.96359	5.13899	9.64099	3.27654	8.48543	9.06766	8.85838
MQTL2B.1	TraesCS2B02G012800	Peptidyl-prolyl cis-trans isomerase, PpiC-type	6307514	6309622	0	1.40553	0	2.25393	3.34257	3.48372	3.10616	2.87106	3.16441	4.30788	4.22387	4.13825	3.1899	3.51563	3.20477	3.54774	3.70526
MQTL2B.4	TraesCS2B02G603800	Pentatricopeptide repeat	785885897	785899606	1.64731	2.04507	2.34702	0.565027	2.23531	0.232877	2.55035	2.04104	1.39542	1.14813	1.24309	0.987882	3.18044	1.43558	3.10063	2.86483	2.44987
MQTL2B.5	TraesCS2B02G604900		786226635	786226994	0	0	0	0	1.42508	0	0	0	0	0	0	0	0	0	0	0	0
MQTL2B.5	TraesCS2B02G605000	C2 domain	786229219	786233560	0	0	0	0	0	0.838519	0.449147	0.493565	0.980072	1.82191	1.6094	1.35795	0	0.262588	0	0	0.501811
MQTL3A.2	TraesCS3A02G043800	ABA DEFICIENT 4-like	23830054	23831765	1.02226	1.41463	1.51035	2.29531	0	0.814438	0	0	0	0.598345	1.97602	2.97031	0	0.575411	0	0.494406	1.24369
MQTL3A.3	TraesCS3A02G046000	Proteinase inhibitor I12, Bowman-Birk	24611605	24612579	5.37894	3.67237	5.53799	6.281	0	4.26979	1.05529	0	0	0	0	2.11271	0.539182	3.54026	1.44689	3.68436	4.08564
MQTL3A.3	TraesCS3A02G046100	Proteinase inhibitor I12, Bowman-Birk	24678221	24679061	5.71324	3.26304	5.17501	7.04339	0	4.59498	1.48878	0	0.163967	0.648638	0.471911	4.03308	0	2.62371	0.928936	1.76492	2.55413
MQTL3A.3	TraesCS3A02G046300	Proteinase inhibitor I12, Bowman-Birk	24748236	24748973	1.14037	0	0.249556	2.21142	0	0	0	0	0	0	0	0	0	0	0	0	0
MQTL3A.3	TraesCS3A02G046400		24753476	24754272	0	0	0	0	0	1.84115	0	0	0	0	0	0	0.288275	1.98716	0.378567	0.155572	0
MQTL3B.2	TraesCS3B02G011900	Ribosomal protein L6	5321732	5323640	0	0	0	0	1.36132	0	1.22924	0.60053	0.870666	0.789315	1.47366	0.739695	2.34765	1.517	2.97809	3.10518	2.96569
MQTL3B.2	TraesCS3B02G012000		5405970	5406674	0.342389	0.836974	1.05389	1.31311	0.0355822	1.6624	0	0	0	0	0.104201	0.0342514	0	0	0	0	0
MQTL3B.2	TraesCS3B02G012100		5408351	5408920	0	1.0717	0	0.942137	0	0	0	0	0	0	0	0	0	0	0	0	0
MQTL3B.1	TraesCS3B02G012500	Armadillo	5670628	5675430	0	0.00705769	0	1.8687	0	0	0	0	0	0	0	0	0	0	0	0	0
MQTL3B.1	TraesCS3B02G012700	Protein kinase domain	5789746	5790925	0	0	0	0	0	0	0	0	0	0	0	0	0	1.34313	0	1.7766	1.6368
MQTL3B.1	TraesCS3B02G013200	Dephospho-CoA kinase	5949070	5952480	1.52867	1.862	1.1074	1.65839	0.279986	1.03539	0	0	0.348338	0.609165	0.919233	1.32432	0.112475	0.990756	0.701472	1.13019	1.37411
MQTL3B.1	TraesCS3B02G013300	TPX2, C-terminal	5952761	5955519	3.2605	3.48656	3.63668	3.25315	0.204265	0	0.653537	0	0	0	0	0	3.025	1.31294	2.45303	0.99879	0
MQTL3B.1	TraesCS3B02G013400	NADH-ubiquinone oxidoreductase chain 4L/K	6001105	6001407	0	0	0	0	0	0	0	1.93856	0.673089	0	0	0	0	0	0	0	0
MQTL3B.1	TraesCS3B02G014000		6085506	6085867	1.83134	0	0	2.4151	0	0	0	0	0	0	0	0	0	5.10128	0.581528	3.75604	4.46433
MQTL3B.1	TraesCS3B02G014600		6181350	6181663	3.50532	2.21882	2.87657	0.239923	0	0	0	0	0	0	0	0	2.26256	0	1.89693	4.16391	6.0663
MQTL3B.1	TraesCS3B02G014700		6219971	6221056	0	0	0	0	0	0	0	0	0	0	0	0	0.663223	0.692755	0.827824	4.23253	6.59842
MQTL3B.1	TraesCS3B02G014800		6234140	6241848	0	0	0	0	0	0	0	0	0	0	0	0	0.953263	3.05486	1.54876	3.63712	5.94856
MQTL3B.1	TraesCS3B02G015000	WD40 repeat	6294081	6303451	0.375466	1.81077	0.95629	0.509572	0	0	0	0	0	0	0	0	0	0	0	0	0
MQTL3B.1	TraesCS3B02G015400	Protein kinase domain	6390297	6393323	0	0	0	0	0	0	0	0	0	0	0	0	0	1.86879	0	0	0
MQTL3B.1	TraesCS3B02G015800	Phosphatidylethanolamine-binding protein	6533011	6534111	1.04528	0	0	3.26216	0	0	0	0	0	0	0	0	0	0	0	0	0
MQTL3B.1	TraesCS3B02G016800	Transferase	6956995	6958436	2.99883	2.11336	2.16811	0	0	0	0	0	0	0	0	0	0	0	0	0	0
MQTL3B.1	TraesCS3B02G017200	Glycosyl transferase, family 14	7073390	7077378	0.55529	1.15942	0.0969351	1.75765	0.439836	2.51507	0.600338	0	0.857019	1.51462	1.84469	2.44972	0	0	0	0	0
MQTL3B.1	TraesCS3B02G017800	Pentatricopeptide repeat	7371289	7375600	2.073	2.76873	2.98373	1.66964	1.32231	0	1.51337	0.674964	0	0	0	0	0	0	0	0	0
MQTL3B.1	TraesCS3B02G018800	Transmembrane protein DDB_G0292058-like	8024553	8030703	1.17461	1.79526	0.741456	0	0.134568	0	0.472228	0.0447755	0.191435	1.88541	2.34511	3.31869	0.162025	0	1.10079	1.22301	0.444455
MQTL3B.1	TraesCS3B02G019300	Methyltransferase domain	8133504	8137586	3.47511	3.20313	2.71653	4.2751	0.770584	3.07667	0.59893	0.849014	1.10554	1.62171	1.97824	2.43556	0	0.0559592	0	0	0
MQTL3B.1	TraesCS3B02G019900		8526623	8529426	4.67288	3.05463	2.83209	4.93448	2.66726	5.95436	3.11819	3.06076	3.70482	3.98728	4.12701	4.52588	0.623205	3.13722	0.903239	1.1337	1.32469
MQTL3B.1	TraesCS3B02G020800	Translation protein, beta-barrel domain superfamily	8797025	8800390	0	0	0	0	0.541878	0.62919	0.542341	0	0.371222	1.07116	1.4236	1.43944	0	0	0.0155846	0.679012	1.50074
MQTL3B.1	TraesCS3B02G021900	Glycosyltransferase 61	9396614	9400783	2.3309	2.42333	1.69862	2.38207	0	0.677642	0	0	0	0	0	1.20196	0	0	0	0	0
MQTL3B.1	TraesCS3B02G022500	Glycine-rich domain-containing protein-like	9776149	9782832	1.13236	1.96277	0.902034	2.60206	0	0.967077	0	0	0.529421	2.14523	3.10612	4.18037	3.12319	6.95418	1.97784	2.2725	3.25316
MQTL3B.1	TraesCS3B02G022600		9879823	9881393	1.4275	0.0469976	0.311942	1.63385	0	0	0	0	0	0	0	0	0	0.861437	0.0311081	0.696142	0.777742
MQTL3B.1	TraesCS3B02G023700	Glycosyltransferase 61	10198656	10202090	2.73576	2.95321	1.91299	3.32852	0	1.82179	0.247628	0.114038	0.710243	2.4505	3.45785	4.28937	0	0	0	0	0
MQTL3B.1	TraesCS3B02G024400	Gnk2-homologous domain	10406614	10407459	0	0	0	0	0	0	0	0	0	0	0	0	0	0	0.285438	0.905428	2.35886
MQTL3B.1	TraesCS3B02G024500	Protein kinase domain	10562122	10573523	0	0	0	0	0	0	0	0	0	0	0	0	0	0	0	0.608453	1.7068
MQTL3B.1	TraesCS3B02G026700	EamA domain	11601482	11603437	4.79489	4.29236	4.65627	6.43769	1.71417	0.787834	0.504059	1.56946	0.534002	0	0	1.29504	0	0	1.07213	0	0
MQTL3B.1	TraesCS3B02G029900	O-acyltransferase, WSD1, N-terminal	13744964	13749320	1.10913	0	0	0.852779	0	0	0	0	0	0	0	0	0	0	0	0	0
MQTL3B.1	TraesCS3B02G030500	Protein kinase domain	13961374	13964727	2.68453	2.59275	3.47289	1.44729	2.41971	2.67165	2.90626	1.52727	2.35391	3.27594	3.15704	2.40739	0	0.915358	0.281542	1.13292	2.25044
MQTL3B.1	TraesCS3B02G035200	Cupredoxin	17187124	17190917	3.33354	3.51741	3.47314	2.70742	1.21004	1.21513	1.24831	0.184459	0.631384	1.62583	2.01338	2.40046	0	0.28778	0.948208	0.702844	1.7028
MQTL3B.1	TraesCS3B02G036700	Proteinase inhibitor I12, Bowman-Birk	17974582	17975037	0	0	0	0	0	2.4604	0	0	0	0	0	0	0	0.311051	0	0	0
MQTL3B.1	TraesCS3B02G037000	Proteinase inhibitor I12, Bowman-Birk	18000322	18001131	1.92283	0.904993	1.62002	3.29316	0	0.482913	0	0	0	0	0	1.18597	0	0	0	0	0
MQTL3B.1	TraesCS3B02G039000	Mannose-6-phosphate isomerase, type I	18817699	18822436	0.327607	0	0	1.18166	0	1.66223	0	0.128863	0	0.464865	0.341297	1.19744	0	0.849174	0	0.0229932	0.0485389
MQTL3B.5	TraesCS3B02G158300	Protein kinase domain	153606441	153609620	0.265248	1.91664	0.701567	0.395744	0.49869	0	0.287299	0	0	0.340459	0.643028	0.734014	0.484393	0.237102	0.825802	0.34966	0.24879
MQTL3B.5	TraesCS3B02G158700		154006102	154006611	0	0	0	0	2.58098	0	2.71545	1.40647	2.04718	2.06346	2.14775	2.2068	0	0	2.60758	0.183264	1.18853
MQTL3B.5	TraesCS3B02G159900	PurE domain	154661060	154667874	1.43833	2.34639	1.72359	0.0449203	2.40745	0.0394992	2.59607	1.61834	1.63182	1.749	2.12873	1.67161	2.40847	0.368523	2.72718	2.33122	2.12749
MQTL3B.5	TraesCS3B02G160000	Protein of unknown function DUF1677, plant	154764259	154764813	0.00807138	0	0.515453	1.70876	0	0	0	0.225425	0	0.989076	0	0	0	0	0	0	0
MQTL4A.1	TraesCS4A02G025300	Very-long-chain 3-ketoacyl-CoA synthase	17387070	17390451	0	0	0	0.914761	0	0	0	0	0	0	1.76735	2.53819	0	0	0	0	0
MQTL4A.1	TraesCS4A02G026300	Protein kinase domain	18115053	18124734	0	0.409096	0	0	0.545955	0	0.525638	0.0835306	0.331934	1.01482	1.33932	1.44226	1.05424	0	0.8706	1.20244	1.01504
MQTL4A.1	TraesCS4A02G026600	Major sperm protein (MSP) domain	18265541	18269206	0	0	0	0	0	0	0	0	0	0	0	1.16041	0	0	0	0	0
MQTL4A.1	TraesCS4A02G026700	Protein kinase domain	18271858	18272388	0	0	0	0.57353	0	0	0.254072	0	0	0.556799	1.44049	0.890498	0.138548	0	0.33015	0.578469	0.261536
MQTL4A.1	TraesCS4A02G027700	Heat shock factor (HSF)-type, DNA-binding	19620174	19622731	0.397841	0.996377	1.54795	0.795822	1.90967	0	1.08803	0.545807	1.17761	1.33402	1.38088	1.75365	2.64938	2.8354	3.00215	2.29249	1.98003
MQTL4A.1	TraesCS4A02G029100	SLC26A/SulP transporter	21215068	21220471	4.95573	5.5418	5.80467	5.14856	3.72811	1.46602	2.87817	2.39879	2.2465	2.7993	2.8858	2.5382	3.4635	0.943704	3.83061	3.32188	2.81047
MQTL4A.1	TraesCS4A02G029400	P-loop containing nucleoside triphosphate hydrolase	21624588	21629530	0.236913	0.427084	0.25145	0	0.842668	0	0.920809	0.554075	0.556029	1.31483	1.15019	1.10288	1.45394	0.178674	1.21824	1.25378	1.34192
MQTL4A.1	TraesCS4A02G030400	Histone H2B	23614038	23614502	2.44929	3.90243	4.10618	2.12136	2.20812	0.24899	2.10371	1.47291	1.45945	2.03703	2.35574	2.95285	2.52369	0.0870052	2.85724	2.6726	2.99898
MQTL4A.1	TraesCS4A02G030500	Histone H2B	23843544	23844008	3.00161	4.00813	4.23746	2.58981	1.83467	0	1.69205	0.761248	1.06978	0.59576	1.6236	0.511522	3.0655	0	2.78184	3.37562	3.12641
MQTL4A.1	TraesCS4A02G030900	XS domain	24206080	24214430	0.513142	1.47391	0.243548	1.13951	1.0391	0.21506	0.283491	0	0.443225	1.20434	1.56445	1.12186	0.00681456	0	0	0.492072	0.382158
MQTL4A.1	TraesCS4A02G031400		24556144	24557637	4.503	3.91137	3.40957	4.0298	2.28574	2.19768	2.3004	1.9732	1.834	1.36747	1.50149	0.381328	1.07277	0.603407	0.963777	0.122033	0
MQTL4A.2	TraesCS4A02G382700	Protein kinase domain	660790453	660795726	1.48135	0	0	2.59176	0	1.59088	0	0.139889	0.358322	1.08883	1.00775	1.66967	0	0.671004	0	0.152957	0.230987
MQTL4A.2	TraesCS4A02G382900	Protein kinase domain	660916337	660921619	2.64989	0.671082	1.21338	3.38508	0	0	0	0	0	0	0	0.0934723	0	0	0	0	0
MQTL4B.1	TraesCS4B02G041100	Glycoside hydrolase family 1	28414426	28418170	3.80069	2.98993	4.13002	5.07348	0	5.42928	0	0	0	0	0	0	0	3.96515	0	0	0
MQTL4B.1	TraesCS4B02G042300	Oxysterol-binding protein	28949360	28960436	0.531109	0.503581	0.652417	0.503668	0.372891	1.32409	0.187171	0	0.385515	1.0975	1.70146	2.62724	0.266665	1.18452	0.117506	0.955516	1.26754
MQTL4B.1	TraesCS4B02G042600	AAA+ ATPase domain	29709859	29715180	0	0.59834	0.337152	1.24953	0	0	0	0	0	0	0.494214	0.518898	0	0	0	0.394796	0.333428
MQTL4B.1	TraesCS4B02G043300	Phospholipase A2	31682062	31683636	2.75525	1.74254	1.02581	3.10308	0	2.13306	0	0.811602	1.05972	0.890838	0.196801	1.03661	0	0	0	0	0
MQTL4B.1	TraesCS4B02G044400	Membrane-associated, eicosanoid/glutathione metabolism (MAPEG) protein	32178206	32180311	0	0	0	0	0	0	0	0	0	0	0	0.210474	0	0	0	0	1.10495
MQTL4B.1	TraesCS4B02G044500	Membrane-associated, eicosanoid/glutathione metabolism (MAPEG) protein	32250654	32252519	1.25412	1.9215	1.06844	1.15474	2.08661	0	0.00814502	0.618007	1.18158	2.59408	2.89077	1.87732	1.07471	0.737398	2.0063	1.78336	3.6549
MQTL4B.1	TraesCS4B02G045100	Vacuolar protein sorting-associated protein Ist1	32423689	32425050	1.75058	1.20832	0.285197	2.54333	0.623261	1.37859	0.221784	0.181637	0.275355	1.16251	0.890193	0.954596	0	1.4636	0.0879941	0.524037	0.777101
MQTL4B.1	TraesCS4B02G045400	Glycolipid transfer protein domain	32496304	32498444	1.99459	1.92067	1.33815	3.67101	0	3.55538	0.12593	0.68629	0.834158	1.64767	1.94134	3.83147	0	3.19957	0.461141	0	0.510783
MQTL4B.1	TraesCS4B02G047100	Protein kinase domain	34275331	34278683	0.825745	0.97654	0.0929931	1.74002	0	0.278623	0	0	0	0.524649	1.64689	2.43754	0	0.70222	0	0.352554	0.566435
MQTL4B.2	TraesCS4B02G084400	BSD domain	82664308	82668560	0	0	0	0	0	1.18005	0	0	0	0.439921	0.761351	1.55349	0	0.233189	0	0.0790087	0.309913
MQTL4B.7	TraesCS4B02G359300	WD40 repeat	649602163	649607404	1.80214	2.03083	1.82831	1.81902	0.496708	1.25151	0.491497	0.176895	0.477871	1.16894	1.51117	2.30005	0.792181	1.42665	1.04862	1.37327	1.534
MQTL4D.1	TraesCS4D02G030000	Protein of unknown function DUF538	13252763	13253290	6.83016	5.7759	6.56113	6.28514	3.30872	0.313494	3.95984	3.06431	3.02533	2.99466	2.9865	2.101	2.37056	0	2.81274	2.12179	2.02981
MQTL4D.1	TraesCS4D02G030800	Germin	14514652	14515326	1.58903	0	0.0184913	2.61335	0	0	0	0	0	0	0	0	0	0	0	0	0
MQTL4D.1	TraesCS4D02G031400	Protein of unknown function DUF538	14667415	14669484	0	0	0.613397	1.64007	0.0678255	0	0	0	0	0.832407	0.914371	1.65874	0	0	0	0	0
MQTL4D.1	TraesCS4D02G031600	Germin	14842844	14843518	5.26035	3.9053	3.78491	6.11455	0.199508	3.14443	0	0.0998037	0.647354	0	1.3794	1.04221	0	2.19017	0	0.989246	0.429248
MQTL4D.1	TraesCS4D02G031800	Germin	14851339	14852013	4.20668	2.80994	2.68948	5.29432	0	1.37098	0	0	0	0	0	0	0	0.469269	0	0	0
MQTL4D.1	TraesCS4D02G031900	Germin	14857918	14858592	0.279758	0	0.77743	1.81753	0	0	0	0	0	0	0	0	0	0	0	0	0
MQTL4D.1	TraesCS4D02G032000	Germin	14862810	14863484	3.54635	0.671313	1.9508	3.7969	0	2.13086	0	0	0	0	0	0	0	0.0311481	0	0	0
MQTL4D.1	TraesCS4D02G032200	Germin	14914628	14915302	4.49961	3.24979	2.63039	4.99899	0	2.08197	0	0	0	0	0	0	0	0.409867	0	0	0
MQTL5A.5	TraesCS5A02G304500		513254589	513255588	0	0	0	0	0	0.616803	0.467252	0.196359	0	0.465051	0.865111	1.60919	0.990885	1.65645	0.607532	0.87324	0.423825
MQTL5A.5	TraesCS5A02G305000	UDP-glucuronosyl/UDP-glucosyltransferase	513959128	513961326	0.699358	0	0.361115	2.49919	0	0	0	0	0	0	0	0	0	0	0	0	0
MQTL5A.5	TraesCS5A02G305100	UDP-glucuronosyl/UDP-glucosyltransferase	514003067	514005001	0.664619	1.53201	0.0471889	2.18429	0	1.99387	0	0	0	0	0	0	0	0	0	0	0
MQTL5A.5	TraesCS5A02G306100	S-adenosyl-L-methionine-dependent methyltransferase	514451862	514453496	2.48711	2.62982	2.37614	1.98387	2.13113	0.292554	1.8573	1.09723	1.12535	1.7706	2.26015	1.45033	0	0	0	0	0
MQTL5A.5	TraesCS5A02G306200	Myc-type, basic helix-loop-helix (bHLH) domain	515494843	515496141	0	0	0	1.05655	0	0	0	0	0	0	0	0	0	0	0	0	0
MQTL5A.5	TraesCS5A02G306800	DNA polymerase delta, subunit 4	519852675	519854655	1.92731	0.952446	1.18994	1.14892	0.586566	2.42845	1.01807	1.16167	1.6084	2.00188	1.88979	1.91243	1.6643	3.11585	2.04308	2.69676	2.73912
MQTL5B.4	TraesCS5B02G538500		693995215	693997007	1.04988	1.82883	1.08023	2.25172	0	0	0.0675658	0	0	0.395425	0.241209	0.795883	0	0	0.689508	0.918816	1.00699
MQTL5B.4	TraesCS5B02G538700		694034292	694035274	1.65393	2.85826	3.21303	1.91151	0	0	0	0	0	0	0.918433	2.00429	0	0	0	0	0
MQTL5B.4	TraesCS5B02G538900	Transcription factor CBF/NF-Y/archaeal histone domain	694156523	694161558	0.580747	1.07232	0.764234	1.75207	0	0.650516	0	0	0	0	0.786666	1.32595	0	0	0	0	0.619103
MQTL5B.4	TraesCS5B02G539800	Leucine-rich repeat	695480381	695486142	0	0	0	0	0	0.171074	0	0	0	0.667393	0.633285	1.14899	0	1.2344	0	0	0.0751547
MQTL5B.3	TraesCS5B02G540600		695720020	695720340	0	0	0	0	0	0	0	0	0	0	0	0	0	0	0	0	1.43543
MQTL5B.3	TraesCS5B02G542300	Pantoate-beta-alanine ligase	696175946	696178522	1.23131	1.95801	1.28066	3.02434	1.01056	2.59055	0.946556	0.512321	0.959219	1.60654	1.62892	2.34648	0.0446585	1.11836	0.622674	0.251033	0.602045
MQTL6B	TraesCS6B02G041900	NB-ARC	25911394	25916811	1.09968	0.132477	0.322947	1.50012	0	0	0	0	0	0.386112	0.570171	0.465985	0	0.0471172	0.0249021	1.03909	1.34897
MQTL6B	TraesCS6B02G047400	NADPH-dependent FMN reductase-like	27946248	27947296	2.70926	2.89483	3.87066	3.05599	3.84077	2.18321	3.61513	2.70574	1.92886	1.87527	1.70243	0.989011	3.86494	2.26039	3.59793	3.5443	3.3952
MQTL6B	TraesCS6B02G047800	NADPH-dependent FMN reductase-like	27998486	27999927	0.334014	0	1.04502	0.294405	1.61549	1.02749	1.17569	0	0	0.284209	0.146438	0	2.17508	1.5774	1.50713	1.62697	1.96653
MQTL6B	TraesCS6B02G047900	Alpha/beta hydrolase fold-3	28063315	28064620	0.522019	0.894855	0	0	0	1.58337	0.0489137	0	0	0.673559	0.85836	1.64489	0	0	0	0	0
MQTL6B	TraesCS6B02G048500	Histone H2B	28512824	28513472	0	0	0.792056	0	1.20346	0	0.181379	0	0	0	0	1.22262	0.145089	0	0	0	0
MQTL6B	TraesCS6B02G048800	Histone H2B	28722401	28723122	0	0	0	0	0	0	0	0	0	0	0	0	1.54415	0	1.21361	1.12	0.293452
MQTL6B	TraesCS6B02G050600	Transketolase-like, pyrimidine-binding domain	30035170	30038813	2.32954	1.74307	1.59116	3.28356	1.89141	4.29123	2.17983	2.1228	2.29243	2.71795	3.26897	4.19001	0	1.28041	0	0.247028	0.45939
MQTL6B	TraesCS6B02G051100		30323825	30324913	0	0	0	0	0.387767	3.82381	0.890198	3.21828	3.92915	4.88219	4.09468	4.59186	1.18944	4.8223	1.52028	2.07861	2.21512
MQTL6B	TraesCS6B02G051200	PPM-type phosphatase, divalent cation binding	30353365	30357571	0	0	0	0	0	0	0	0	0	0	0	0	0	0	0.055085	0.430117	1.08494
MQTL6B	TraesCS6B02G051800	Phospholipid/glycerol acyltransferase	30965469	30968216	1.19106	1.79162	0.415008	3.77028	0	0.780996	0	0	0	0	0	0	0	0	0	0	0
MQTL6B	TraesCS6B02G054100	WD40 repeat	34219265	34220922	2.79397	3.04942	3.35092	3.46207	1.72473	0.885462	1.27336	0.166763	0.149474	0.954224	0.61105	1.10244	0.895424	0.787112	1.27939	0.904961	0.844841
MQTL7B.1	TraesCS7B02G013300	Glycosyl transferase, family 31	9754094	9760088	0	0	0.287638	0	0	0.0318384	0	0	0.0134175	1.09962	1.39954	1.88337	0.262048	0.261469	0.428818	1.10177	1.14923
MQTL7B.2	TraesCS7B02G019300	Domain of unknown function DUF569	16524334	16526771	0	0	0	0	0	0	0	0	0	0	0	1.15645	0	0	0	0	0
MQTL7B.2	TraesCS7B02G019600	Rhodanese-like domain	16833162	16835197	7.51016	3.2695	5.64671	8.72664	4.17099	8.19655	2.39884	4.00938	5.24159	4.47824	3.8553	3.83407	0.767141	5.44771	0.767754	1.74428	2.69194
MQTL7D.1	TraesCS7D02G022600	Zinc finger, RING-type	10593989	10595471	2.14782	1.87337	2.52334	3.53138	0	1.47753	0	0.41674	0	0	0	0	0	0	0	0	0
MQTL7D.1	TraesCS7D02G022700	EamA domain	10712165	10714174	2.67105	3.36449	2.29611	2.86776	1.14582	0.386404	0.769236	0.336806	0	0	0	0	2.32798	1.07162	1.28267	0.570745	0
MQTL7D.2	TraesCS7D02G070100	Bud13	41163483	41167946	0.875796	1.13552	1.00883	1.15978	0.783105	0.621009	0.831448	0.745952	0.966	1.29909	1.40818	1.83079	0.0839123	0	0.870437	1.10983	1.19406
MQTL7D.2	TraesCS7D02G071200	Enolase	41774247	41777425	0	0	0	0	0	0.832558	0	0	0	0.989337	0	1.21118	0	0	3.92162	0	0
MQTL7D.2	TraesCS7D02G073100	Cytochrome P450	42835938	42838577	0	0.51742	1.61625	0	0	0	0	0	0	0	0.481654	0.948681	0	0	0	0	0
MQTL7D.2	TraesCS7D02G073400	GDP-mannose 4,6-dehydratase	43115795	43116925	1.83906	1.69996	0.963596	1.70733	0.706022	0.750538	0.582614	0.216541	0.773577	1.76383	1.54917	0.927043	0.876789	0.997184	1.23707	2.41984	3.48182
MQTL7D.2	TraesCS7D02G073600	DJ-1/PfpI	43199684	43205208	0.931537	1.21793	0.849978	1.06739	0.823195	0	1.20006	0.997432	0.47185	0.564658	0.743156	0.299663	2.20375	0.0250123	2.11219	1.8902	1.28595
MQTL7D.2	TraesCS7D02G074700	Peptide methionine sulphoxide reductase MsrA	44298360	44300373	1.16213	1.22976	1.6914	1.08585	0.417531	0.126565	0.0774855	0	0	0.632913	1.38928	2.0616	0.827301	0.233258	0.337894	0.828629	0.96023

## Sheet: Table S9
Supplementary Table 9: Comparison of our study with the study previously published by Jan et al. (2021).
Data description	Current study (Kumar et al.)	Jan et al. (2021)	Remarks
Trait-parameters	Infection rate, disease severity, final disease severity, area under the disease progress curve, infection type, stripe rust response, normalized difference vegetation index, latency period, reaction type, infection response, leaf area infected, and number of stripes per 10 cm2 leaf area	Disease severity, infection type, area under disease progress curve, stripe rust response, reaction type, infection response, normalized difference vegetation index, latency period, stripe number per 10 cm2 leaf area, and leaf area infected.	In comparison to the previous study, we took into account QTLs associated with more parameters.
Number of studies considered	112 (=101+11) studies [During the final writing and peer-review period for this article, eleven studies were published (during May 2022-January 2023). We compared the physical positions of these QTLs to the physical coordinates of the MQTLs to determine whether they were novel QTLs or overlap with the identified MQTLs]	75 studies	In contrast to the meta-analysis study by Jan et al. (2021), we took into account almost all of the QTL mapping studies published until January 2023.
Number of QTLs collected	588 (=505+83) QTLs	353 QTLs	An increase in the number of QTLs used for meta-QTL analysis can significantly reduce the size of the CI of MQTLs and improve the accuracy of the prediction of MQTLs
Linkage maps considered for the construction of consensus map	ITMI_SSR map; Wheat, Consensus SSR, 2004; an integrated map for durum wheat; Illumina iSelect 90 K SNP Array-based genetic map; and AxiomR, Wheat 660 K SNP array-based genetic map	Wheat, Consensus SSR, 2004; Durum Consensus map_2012; Consensus map_2014; and 90K SNP array_2014	We used more high-quality linkage maps to ensure the construction of a more dense map, allowing us to project a greater number of QTLs
Number of markers in the consensus map	138,574 markers	76,753 markers	Our consensus map had nearly twice as many markers as the previous study
Number of QTLs involved in the MQTLs	309 QTLs	184 QTLs	The greater the number of QTLs, the more precise the prediction of MQTLs
Number of MQTLs	67 MQTLs	61 MQTLs	We detected more number of MQTLs
Validation of MQTLs with MTAs available from earlier GWAS	As many as 44 MQTLs were validated with the GWAS based MTAs	No MQTL was validated with GWAS	MQTL validation using GWAS-based MTAs suggests that the impact of these genomic regions on stripe rust resistance may be less limited by genetic background
Average CI of MQTLs	1.97 cM	Not reported	NA
CI reduction	6.89-fold	Not reported	NA
Reduction in number of QTLs	5.67-fold	3.5-fold	We observed significant reduction in the number of QTLs after meta-analysis
Accuracy of physical positions	Comparatively more accurate	Less accurate	More SNPs were present in consensus maps, allowing us to obtain more precise physical positions
Genomic regions covered by individual MQTL	Mean physical CI of MQTLs was 24.01 Mb, ranging from 0.0749 to 216.23 Mb per MQTL	Not reported	Precise physical positions led to the identification of high-confidence candidate genes
Selection of hcMQTLs	We used a unique criterion to prioritize some high-confidence MQTLs	There was no selection of hcMQTLs	High-confidence of MQTLs led to the identification of high confidence candidate genes
Genomic regions considered for CG mining	Only hcMQTLs were considered for CG mining	two Mb regions of each MQTL were examined for CGs, but no MQTLs were given priority for CG mining	NA
Expression of DECGs in different wheat tissues	Expression patterns of all DECGs were examined in various tissues and during various development stages	No such analysis was conducted	This analysis aided in distinguishing between the CGs that confer resistance at the seedling and adult plant stages

## Sheet: Table S10
Supplementary Table 10: Details on recently identified QTLs and their association with the MQTLs identified during the present study
QTLs	Type of Resistance	Traits	Chromosome name	Cross	Marker interval	Peak position (cM)	Confidence interval (cM)	Physical position (Mb)	Overlapped MQTLs	LOD value	PVE %	Population type	Population size	Method	Pathotypes used	URL to the study
QYrXN3517-1BL	SR/APS	IT, DS	1B	Avocet S (AvS) × XN3517	16k-2430 and 16k-2443	166	-	-	-	15.3	32.6	RIL	161	ICIM	PST-Lab.1, PST-Lab.2 and PST-V26	https://europepmc.org/article/ppr/ppr539638
QYrXN3517-2AL,	SR/APS	IT, DS	2A	Avocet S (AvS) × XN3517	16k-4442 and 16k-4471	117	-	-	-	7.2	9.9	RIL	161	ICIM	PST-Lab.1, PST-Lab.2 and PST-V26	https://europepmc.org/article/ppr/ppr539638
QYrXN3517-2BL	SR/APS	IT, DS	2B	Avocet S (AvS) × XN3517	16k-5754 and 16k-5738	89	-	-	-	9.1	12.7	RIL	161	ICIM	PST-Lab.1, PST-Lab.2 and PST-V26	https://europepmc.org/article/ppr/ppr539638
QYrXN3517-6BS	SR/APS	IT, DS	6B	Avocet S (AvS) × XN3517	AX-110602591 and AX-110199811,	67	-	41.9717	-	5.1	13.8	RIL	161	ICIM	PST-Lab.1, PST-Lab.2 and PST-V26	https://europepmc.org/article/ppr/ppr539638
QYrSM155.1	APR	IT, DS	2B	Avocet S (AvS)* Shaanmai 155 (SM155)	AX-109583610–AX-110907562	-	-	653.75-655.52	MQTL2B.6	39.6	49.9	RIL	140	ICIM	CYR32 and CYR34	https://www.sciencedirect.com/science/article/pii/S221451412100194X
QYrSM155.2	APR	IT, DS	7A	Avocet S (AvS)* Shaanmai 155 (SM155)	AX-89768766–AX-86173526	-	-	81.63-83.93	-	25.1	31.1	RIL	140	ICIM	CYR32 and CYR34	https://www.sciencedirect.com/science/article/pii/S221451412100194X
Qyr-1B.1	APR	IT, DS	1B	Ningmai 9 × Yangmai 158	BS00021934_51~BobWhite_c9963_51	54.15~54.85	-	646.18~665.32	-	5.2	9.07	RIL	282	ICIM	CYR32, CYR33, CYR34	https://bsppjournals.onlinelibrary.wiley.com/doi/10.1111/ppa.13709?af=R
Qyr-1B.2	APR	IT, DS	1B	Ningmai 9 × Yangmai 158	BS00037250_51~Excalibur_c35888_208	84.25~85.35	-	668.20~669.03	-	21.78	15.81	RIL	282	ICIM	CYR32, CYR33, CYR34	https://bsppjournals.onlinelibrary.wiley.com/doi/10.1111/ppa.13709?af=R
Qyr-1B.3	APR	IT, DS	1B	Ningmai 9 × Yangmai 158	BS00036189_51~BS00063302_51	95.85~96.55	-	676.82~678.04	-	3.51	4.49	RIL	282	ICIM	CYR32, CYR33, CYR34	https://bsppjournals.onlinelibrary.wiley.com/doi/10.1111/ppa.13709?af=R
Qyr-2B.1	APR	IT, DS	2B	Ningmai 9 × Yangmai 158	BobWhite_c9843_117~BS00109330_51	30.65~35.25	-	24.27~26.10	MQTL2B.7	2.99	1.82	RIL	282	ICIM	CYR32, CYR33, CYR34	https://bsppjournals.onlinelibrary.wiley.com/doi/10.1111/ppa.13709?af=R
Qyr-2B.2	APR	IT, DS	2B	Ningmai 9 × Yangmai 158	Excalibur_c21117_300~BS00106597_51	108.05~109.2	-	788.52~793.13	-	2.91	3.18	RIL	282	ICIM	CYR32, CYR33, CYR34	https://bsppjournals.onlinelibrary.wiley.com/doi/10.1111/ppa.13709?af=R
Qyr-3B.1	APR	IT, DS	3B	Ningmai 9 × Yangmai 158	wsnp_CD897414B_Ta_2_1~RAC875_c45525_131	74.15~77.45	-	132.90~150.96	-	3.67	5.87	RIL	282	ICIM	CYR32, CYR33, CYR34	https://bsppjournals.onlinelibrary.wiley.com/doi/10.1111/ppa.13709?af=R
Qyr-3B.2	APR	IT, DS	3B	Ningmai 9 × Yangmai 158	RAC875_c32832_411~IAAV5505	12.35~14.25	-	222.24~242.75	-	2.75	1.85	RIL	282	ICIM	CYR32, CYR33, CYR34	https://bsppjournals.onlinelibrary.wiley.com/doi/10.1111/ppa.13709?af=R
Qyr-4B.1	APR	IT, DS	4B	Ningmai 9 × Yangmai 158	RAC875_c19718_192~Kukri_c9210_997	21.05~27.55	-	1.78~1.79	-	6.31	4.73	RIL	282	ICIM	CYR32, CYR33, CYR34	https://bsppjournals.onlinelibrary.wiley.com/doi/10.1111/ppa.13709?af=R
Qyr-4B.2	APR	IT, DS	4B	Ningmai 9 × Yangmai 158	BS00022988_51~Tdurum_contig76677_1142	70.85~71.45	-	60.32~109.93	MQTL4B.2	14.05	9.38	RIL	282	ICIM	CYR32, CYR33, CYR34	https://bsppjournals.onlinelibrary.wiley.com/doi/10.1111/ppa.13709?af=R
Qyr-4B.3	APR	IT, DS	4B	Ningmai 9 × Yangmai 158	BS00030843_51~RAC875_c101614_136	75.85~76.75	-	85.69~132.34	-	7.5	4.7	RIL	282	ICIM	CYR32, CYR33, CYR34	https://bsppjournals.onlinelibrary.wiley.com/doi/10.1111/ppa.13709?af=R
Qyr-4B.4	APR	IT, DS	4B	Ningmai 9 × Yangmai 158	Kukri_c28022_54~BS00022466_51	19.05~25.45	-	636.77~643.66	MQTL4B.6	6.74	7.78	RIL	282	ICIM	CYR32, CYR33, CYR34	https://bsppjournals.onlinelibrary.wiley.com/doi/10.1111/ppa.13709?af=R
Qyr-5A.1	APR	IT, DS	5A	Ningmai 9 × Yangmai 158	BS00010706_51~BobWhite_c13238_386	36.15~37.95	-	475.46~478.02	-	4.99	5.42	RIL	282	ICIM	CYR32, CYR33, CYR34	https://bsppjournals.onlinelibrary.wiley.com/doi/10.1111/ppa.13709?af=R
Qyr-5A.2	APR	IT, DS	5A	Ningmai 9 × Yangmai 158	Excalibur_c49550_97~Tdurum_contig29286_319	95.35~95.75	-	596.56~597.67	-	2.67	2.95	RIL	282	ICIM	CYR32, CYR33, CYR34	https://bsppjournals.onlinelibrary.wiley.com/doi/10.1111/ppa.13709?af=R
Qyr-5A.3	APR	IT, DS	5A	Ningmai 9 × Yangmai 158	wsnp_Ex_c2505_4679749~BS00066652_51	23.85~26.55	-	688.31~690.97	-	4.04	2.47	RIL	282	ICIM	CYR32, CYR33, CYR34	https://bsppjournals.onlinelibrary.wiley.com/doi/10.1111/ppa.13709?af=R
Qyr-5B.1	APR	IT, DS	5B	Ningmai 9 × Yangmai 158	wsnp_Ku_c568_1187615~wsnp_Ex_c22040_31218280	38.25~42.85	-	26.91~40.79	-	4.67	5.72	RIL	282	ICIM	CYR32, CYR33, CYR34	https://bsppjournals.onlinelibrary.wiley.com/doi/10.1111/ppa.13709?af=R
Qyr-5B.2	APR	IT, DS	5B	Ningmai 9 × Yangmai 158	BS00085890_51~JD_c3525_1333	27.25~32.65	-	513.32~530.62	MQTL5B.2	12.26	8.82	RIL	282	ICIM	CYR32, CYR33, CYR34	https://bsppjournals.onlinelibrary.wiley.com/doi/10.1111/ppa.13709?af=R
Qyr-7A.1	APR	IT, DS	7A	Ningmai 9 × Yangmai 158	IAAV7916~BS00091891_51	25.75~26.05	-	77.43~80.86	-	3.55	4.04	RIL	282	ICIM	CYR32, CYR33, CYR34	https://bsppjournals.onlinelibrary.wiley.com/doi/10.1111/ppa.13709?af=R
Qyr-7A.2	APR	IT, DS	7A	Ningmai 9 × Yangmai 158	RFL_Contig2814_1213~Kukri_c2022_784	103.75~106.65	-	731.27~731.99	-	3.18	4.02	RIL	282	ICIM	CYR32, CYR33, CYR34	https://bsppjournals.onlinelibrary.wiley.com/doi/10.1111/ppa.13709?af=R
Qyr-7D	APR	IT, DS	7D	Ningmai 9 × Yangmai 158	Kukri_c100613_331~Excalibur_c13094_523	45.35~54.65	-	112.43~235.99	-	3.34	2.55	RIL	282	ICIM	CYR32, CYR33, CYR34	https://bsppjournals.onlinelibrary.wiley.com/doi/10.1111/ppa.13709?af=R
QYr.hbau-1A	APR	FDS	1A	L224-3 × Zhengzhou 5389	Xbarc148-Xwmc312	-	-	52.2202	-	5.78	2.5	RIL	166	ICIM	CYR32, CYR33, CYR34	https://assets.researchsquare.com/files/rs-2383905/v1/5caead4b-012c-4fc7-bcdc-8391a8de593b.pdf?c=1674085824
QYr.hbau-2A	APR	FDS	2A	L224-3 × Zhengzhou 5389	Xwmc407-Lr37	-	-	3.96501	-	34.94	6.3	RIL	166	ICIM	CYR32, CYR33, CYR34	https://assets.researchsquare.com/files/rs-2383905/v1/5caead4b-012c-4fc7-bcdc-8391a8de593b.pdf?c=1674085824
QYr.hbau-4B	APR	FDS	4B	L224-3 × Zhengzhou 5389	Xgwm251-Xwmc310	-	-	568.556	-	8.01	8.07	RIL	166	ICIM	CYR32, CYR33, CYR34	https://assets.researchsquare.com/files/rs-2383905/v1/5caead4b-012c-4fc7-bcdc-8391a8de593b.pdf?c=1674085824
QYr.hbau-7B	APR	FDS	7B	L224-3 × Zhengzhou 5389	Xwmc517-Xwmc723	-	-	333.75	-	6.43	3.62	RIL	166	ICIM	CYR32, CYR33, CYR34	https://assets.researchsquare.com/files/rs-2383905/v1/5caead4b-012c-4fc7-bcdc-8391a8de593b.pdf?c=1674085824
QYr.lrdc-1A.1	APS	DS	1A	AAC Cameron/P2711.	Tdurum_contig47183_205	63.6	62.9-64.3	42.2562	-	4.5	7.2	RIL	252	CIM	PstS1, PstS2	https://acsess.onlinelibrary.wiley.com/doi/abs/10.1002/csc2.20741
QYr.lrdc-1A.2	APS	DS	1A	AAC Cameron/P2711.	Kukri_c52420_112	153.8	153.4-154.6	-	-	3.3	4.9	RIL	253	CIM	PstS1, PstS3	https://acsess.onlinelibrary.wiley.com/doi/abs/10.1002/csc2.20741
QYr.lrdc-2A.1	APS	DS	2A	AAC Cameron/P2711.	BS00010087_51	16	0.0-22.6	-	-	6.2	12.3	RIL	254	CIM	PstS1, PstS4	https://acsess.onlinelibrary.wiley.com/doi/abs/10.1002/csc2.20741
QYr.lrdc-2A.2	APS	DS	2A	AAC Cameron/P2711.	BS00022301_51	79.6	78.4-79.8	597.499	-	3.6	5.5	RIL	255	CIM	PstS1, PstS5	https://acsess.onlinelibrary.wiley.com/doi/abs/10.1002/csc2.20741
QYr.lrdc-2B	APS	DS	2B	AAC Cameron/P2711.	Tdurum_contig54704_176	94.8	91.8-98.6	58.325	-	7.1	12.1	RIL	256	CIM	PstS1, PstS6	https://acsess.onlinelibrary.wiley.com/doi/abs/10.1002/csc2.20741
QYr.lrdc-3B	APS	DS	3B	AAC Cameron/P2711.	RFL_Contig4531_1195	20.1	19.2-20.3	-	-	2.8	6	RIL	257	CIM	PstS1, PstS7	https://acsess.onlinelibrary.wiley.com/doi/abs/10.1002/csc2.20741
QYr.lrdc-5A	APS	DS	5A	AAC Cameron/P2711.	RFL_Contig316_572	169.6	168.6-171.8	595.372	-	3.5	5.2	RIL	258	CIM	PstS1, PstS8	https://acsess.onlinelibrary.wiley.com/doi/abs/10.1002/csc2.20741
QYr.sdau-1BL	APR	IT, MDS, AUDPC	1B	Tautomai * Siyang 936	TTM_253857_21 - TTM_542992_8	126.3-150.7	-	653-682.1	-	6.8	21.2	RIL	155	CIM	CYR29, CYR31, CYR32, Su11, and Su14	https://www.ncbi.nlm.nih.gov/pmc/articles/PMC9456275/
QYr.sdau-5BL,	APR	IT, MDS, AUDPC	5B	Tautomai * Siyang 936	-	32.2-39.4	-	617.7-657.4	MQTL5B.2	5.9	22.7	RIL	155	CIM	CYR29, CYR31, CYR32, Su11, and Su14	https://www.ncbi.nlm.nih.gov/pmc/articles/PMC9456275/
QYr.sdau-6BL	APR	IT, MDS, AUDPC	6B	Tautomai * Siyang 936	-	19.2-27.6	-	500.6-598.5	-	4.5	18	RIL	155	CIM	CYR29, CYR31, CYR32, Su11, and Su14	https://www.ncbi.nlm.nih.gov/pmc/articles/PMC9456275/
QYr.YBZR-6AL	APR	DS	6A	YBZR*TC29	AX-109842268–AX-109829293	-	-	502.7-520.9	MQTL6A.3	4	14.7	RIL	177	ICIM	CYR32, CYR33, CYR34, G22-14, Su11-4, Su11-5, Su11-7	https://www.sciencedirect.com/science/article/pii/S221451412200006X
QYr.YBZR-7DS	APR	DS	7D	YBZR*TC29	AX-109857040–AX-109438291	-	-	47.7-48.7	-	5.2	18.8	RIL	177	ICIM	CYR32, CYR33, CYR34, G22-14, Su11-4, Su11-5, Su11-7	https://www.sciencedirect.com/science/article/pii/S221451412200006X
QYr.YBZR-5BL	APR	DS	5B	YBZR*TC29	AX-111002705–AX-109337325	-	-	519-533	MQTL5B.2	2.9	10.9	RIL	177	ICIM	CYR32, CYR33, CYR34, G22-14, Su11-4, Su11-5, Su11-7	https://www.sciencedirect.com/science/article/pii/S221451412200006X
QYr.niab-1A.1	APR	SR	1A	Alchemy*Brompton*Claire*Hereward*Rialto*Robigus*Soissons*Xi19	BobWhite_c44164_402 - tplb0021i12_383	185.8	-	568.013	-	-	7.46-9.26	MAGIC RILs	-	CIM	Solstice and Warrior	https://link.springer.com/article/10.1007/s00122-021-03967-z
QYr.niab-2A.1	APR	SR	2A	Alchemy*Brompton*Claire*Hereward*Rialto*Robigus*Soissons*Xi19	BS00062679_51 and BS00022641_51	140.26	-	607.827	-	-	6.8-9.37	MAGIC RILs	-	CIM	Solstice and Warrior	https://link.springer.com/article/10.1007/s00122-021-03967-z
QYr.niab-2A.2	APR	SR	2A	Alchemy*Brompton*Claire*Hereward*Rialto*Robigus*Soissons*Xi19	-	259.39	-	762.29	-	-	-	MAGIC RILs	-	CIM	Solstice and Warrior	https://link.springer.com/article/10.1007/s00122-021-03967-z
QYr.niab-2B.1	APR	SR	2B	Alchemy*Brompton*Claire*Hereward*Rialto*Robigus*Soissons*Xi19	BS00016650_51	271.92	-	683.048	MQTL2B.9	-	7.38-17.72	MAGIC RILs	-	CIM	Solstice and Warrior	https://link.springer.com/article/10.1007/s00122-021-03967-z
QYr.niab-2D.1	APR	SR	2D	Alchemy*Brompton*Claire*Hereward*Rialto*Robigus*Soissons*Xi19	Ra_c19051_1446, Kukri_ c498_2381, RAC875_c50347_258	197.36	-	638.376	-	-	10.83-18.38	MAGIC RILs	-	CIM	Solstice and Warrior	https://link.springer.com/article/10.1007/s00122-021-03967-z
QYr.niab-3A.1	APR	SR	3A	Alchemy*Brompton*Claire*Hereward*Rialto*Robigus*Soissons*Xi19	-	3.02	-	7.921	-	-	3.48-6.02	MAGIC RILs	-	CIM	Solstice and Warrior	https://link.springer.com/article/10.1007/s00122-021-03967-z
QYr.niab-3D.1	APR	SR	3D	Alchemy*Brompton*Claire*Hereward*Rialto*Robigus*Soissons*Xi19	-	162.2	-	574.773	-	-	3.35	MAGIC RILs	-	CIM	Solstice and Warrior	https://link.springer.com/article/10.1007/s00122-021-03967-z
QYr.niab-4B.1	APR	SR	4B	Alchemy*Brompton*Claire*Hereward*Rialto*Robigus*Soissons*Xi19	-	50.66	-	36.643	MQTL4B.1	-	2.97	MAGIC RILs	-	CIM	Solstice and Warrior	https://link.springer.com/article/10.1007/s00122-021-03967-z
QYr.niab-4D.1	APR	SR	4D	Alchemy*Brompton*Claire*Hereward*Rialto*Robigus*Soissons*Xi19	-	125.78	-	499.107	-	-	2.89-4.03	MAGIC RILs	-	CIM	Solstice and Warrior	https://link.springer.com/article/10.1007/s00122-021-03967-z
QYr.niab-5A.1	APR	SR	5A	Alchemy*Brompton*Claire*Hereward*Rialto*Robigus*Soissons*Xi19	-	301.25	-	683.343	-	-	3.48-3.6	MAGIC RILs	-	CIM	Solstice and Warrior	https://link.springer.com/article/10.1007/s00122-021-03967-z
QYr.niab-6A.1	APR	SR	6A	Alchemy*Brompton*Claire*Hereward*Rialto*Robigus*Soissons*Xi19	-	55.51	-	18.713	-	-	5.5-6.57	MAGIC RILs	-	CIM	Solstice and Warrior	https://link.springer.com/article/10.1007/s00122-021-03967-z
QYr.niab-6A.2	APR	SR	6A	Alchemy*Brompton*Claire*Hereward*Rialto*Robigus*Soissons*Xi19	-	75.69	-	27.108	-	-	-	MAGIC RILs	-	CIM	Solstice and Warrior	https://link.springer.com/article/10.1007/s00122-021-03967-z
QYr.niab-6A.3	APR	SR	6A	Alchemy*Brompton*Claire*Hereward*Rialto*Robigus*Soissons*Xi19	-	220.32	-	596.521	-	-	-	MAGIC RILs	-	CIM	Solstice and Warrior	https://link.springer.com/article/10.1007/s00122-021-03967-z
QYr.niab-6B.1	APR	SR	6B	Alchemy*Brompton*Claire*Hereward*Rialto*Robigus*Soissons*Xi19	-	60.56	-	54.662	-	-	2.49-4.08	MAGIC RILs	-	CIM	Solstice and Warrior	https://link.springer.com/article/10.1007/s00122-021-03967-z
QYr.ufs-1B.1	SR,APS	LAI, RT,SIT	1B	NSRPan4 x Avocet S	cfa2219a-wmc44	-	-	-	-	4.2	6	RIL	167	CIM	6E22A+	https://assets.researchsquare.com/files/rs-1877247/v1/5a5dbd85-27ec-4925-9306-3fb72ded9671.pdf?c=1658433325
QYr.ufs-2A.2	SR,APS	LAI, RT,SIT	2A	NSRPan4 x Avocet S	gwm210a-gwm210b	-	-	4.95127	-	25.1	54.5	RIL	167	CIM	6E22A+	https://assets.researchsquare.com/files/rs-1877247/v1/5a5dbd85-27ec-4925-9306-3fb72ded9671.pdf?c=1658433325
QYr.ufs-2B.1	SR,APS	LAI, RT,SIT	2B	NSRPan4 x Avocet S	BS00110209-BS00022064*	-	-	745.58	MQTL2B.6, MQTL2B.8, MQTL2B.9	5.4	11.2	RIL	167	CIM	6E22A+	https://assets.researchsquare.com/files/rs-1877247/v1/5a5dbd85-27ec-4925-9306-3fb72ded9671.pdf?c=1658433325
QYr.ufs-3D.1	SR,APS	LAI, RT,SIT	3D	NSRPan4 x Avocet S	cfd4	-	-	-	-	-	-	RIL	167	CIM	6E22A+	https://assets.researchsquare.com/files/rs-1877247/v1/5a5dbd85-27ec-4925-9306-3fb72ded9671.pdf?c=1658433325
QYr.ufs-7A.1	SR,APS	LAI, RT,SIT	7A	NSRPan4 x Avocet S	wmc422	-	-	-	-	3.1	5	RIL	167	CIM	6E22A+	https://assets.researchsquare.com/files/rs-1877247/v1/5a5dbd85-27ec-4925-9306-3fb72ded9671.pdf?c=1658433325
QYr.rcrrc-1B	APS	IT, DS, CI	1B	130675*Avocet S	3953714–1001398	-	-	667.138	-	2.49	3.42	DH	190	CIM	PstS2, Warrior (PstS7)	https://www.frontiersin.org/articles/10.3389/fgene.2022.900558/full
QYr.rcrrc-2A	APS	IT, DS, CI	2A	130675*Avocet S	1091012–4991129	-	-	755.80-756.91	-	11.6495	20.63	DH	190	CIM	PstS2, Warrior (PstS7)	https://www.frontiersin.org/articles/10.3389/fgene.2022.900558/full
QYr.rcrrc-3A	APS	IT, DS, CI	3A	130675*Avocet S	2253031–3022046	-	-	655.66-701.93	-	2.3805	3.68	DH	190	CIM	PstS2, Warrior (PstS7)	https://www.frontiersin.org/articles/10.3389/fgene.2022.900558/full
QYr.rcrrc-3B.1	APS	IT, DS, CI	3B	130675*Avocet S	5971264–1685999	-	-	5.58-10.35	MQTL3B.1, MQTL3B.2, MQTL3B.3, MQTL3B.4	8.2825	12.84	DH	190	CIM	PstS2, Warrior (PstS7)	https://www.frontiersin.org/articles/10.3389/fgene.2022.900558/full
QYr.rcrrc-3B.2	APS	IT, DS, CI	3B	130675*Avocet S	5370854–4909542	-	-	580.06	-	5.765	19.83	DH	190	CIM	PstS2, Warrior (PstS7)	https://www.frontiersin.org/articles/10.3389/fgene.2022.900558/full
QYr.rcrrc-5A	APS	IT, DS, CI	5A	130675*Avocet S	1141822–1087201	-	-	612.914-66.70	MQTL5A.1, MQTL5A.2, MQTL5A.3, MQTL5A.4, MQTL5A.5, MQTL5A.6	2.5222	3.81	DH	190	CIM	PstS2, Warrior (PstS7)	https://www.frontiersin.org/articles/10.3389/fgene.2022.900558/full
QYr.rcrrc-7D	APS	IT, DS, CI	7D	130675*Avocet S	1276810–985416	-	-	104.88-104.21	-	3.5807	5.04	DH	190	CIM	PstS2, Warrior (PstS7)	https://www.frontiersin.org/articles/10.3389/fgene.2022.900558/full
QYrpd.swust-1AS	APR, ASR	IT, DS	1A	Mingxian 169×Pingdong 34	IWB24739-IWB22569	-	-	3.2562	-	2.96	12.72	RIL	119	ICIM	CYR32, CYR34	https://www.frontiersin.org/articles/10.3389/fpls.2022.932762/full
QYrpd.swust-1BL	APR, ASR	IT, DS	1B	Mingxian 169×Pingdong 35	IWB12819-IWB10630	-	-	50.5069	-	3.54	12.6	RIL	119	ICIM	CYR32, CYR35	https://www.frontiersin.org/articles/10.3389/fpls.2022.932762/full
QYrpd.swust-1DL	APR, ASR	IT, DS	1D	Mingxian 169×Pingdong 36	IWB59384-IWB27489	-	-	378867271-379141846	-	3.6	13.05	RIL	119	ICIM	CYR32, CYR36	https://www.frontiersin.org/articles/10.3389/fpls.2022.932762/full
QYrpd.swust-2AS	APR, ASR	IT, DS	2A	Mingxian 169×Pingdong 37	IWB62645-IWB37024	-	-	78.3313	-	3.26	11.72	RIL	119	ICIM	CYR32, CYR37	https://www.frontiersin.org/articles/10.3389/fpls.2022.932762/full
QYrpd.swust-2BL.1	APR, ASR	IT, DS	2B	Mingxian 169×Pingdong 38	IWB27661-IWB61115	-	-	775.169	-	2.67	9.7	RIL	119	ICIM	CYR32, CYR38	https://www.frontiersin.org/articles/10.3389/fpls.2022.932762/full
QYrpd.swust-2BL.2	APR, ASR	IT, DS	2B	Mingxian 169×Pingdong 39	IWB44066-IWB13830	-	-	777.385	-	3.58	12.97	RIL	119	ICIM	CYR32, CYR39	https://www.frontiersin.org/articles/10.3389/fpls.2022.932762/full
QYrpd.swust-2BL.3	APR, ASR	IT, DS	2B	Mingxian 169×Pingdong 40	IWB25791-IWB7325	-	-	764.219	-	2.86	10.63	RIL	119	ICIM	CYR32, CYR40	https://www.frontiersin.org/articles/10.3389/fpls.2022.932762/full
QYrpd.swust-2BL.4	APR, ASR	IT, DS	2B	Mingxian 169×Pingdong 41	IWB5978-IWB62759	-	-	-	-	3.18	11.59	RIL	119	ICIM	CYR32, CYR41	https://www.frontiersin.org/articles/10.3389/fpls.2022.932762/full
QYrpd.swust-3AL.1	APR, ASR	IT, DS	3A	Mingxian 169×Pingdong 42	IWB68722-IWB3508	-	-	-	-	3.57	12.96	RIL	119	ICIM	CYR32, CYR42	https://www.frontiersin.org/articles/10.3389/fpls.2022.932762/full
QYrpd.swust-3AL.2	APR, ASR	IT, DS	3A	Mingxian 169×Pingdong 43	IWB10817-IWB13994	-	-	726.997	-	4.37	16.1	RIL	119	ICIM	CYR32, CYR43	https://www.frontiersin.org/articles/10.3389/fpls.2022.932762/full
QYrpd.swust-6BL	APR, ASR	IT, DS	6B	Mingxian 169×Pingdong 44	IWB43467-IWB41242	-	-	-	-	3	10.86	RIL	119	ICIM	CYR32, CYR44	https://www.frontiersin.org/articles/10.3389/fpls.2022.932762/full
QYrpd.swust-6DL	APR, ASR	IT, DS	6D	Mingxian 169×Pingdong 45	IWB65561-IWB44230	-	-	-	-	3.18	11.37	RIL	119	ICIM	CYR32, CYR45	https://www.frontiersin.org/articles/10.3389/fpls.2022.932762/full
QYrpd.swust-7AS	APR, ASR	IT, DS	7A	Mingxian 169×Pingdong 46	IWB63232-IWB16720	-	-	-	-	-	-	RIL	119	ICIM	CYR32, CYR46	https://www.frontiersin.org/articles/10.3389/fpls.2022.932762/full
QYrpd.swust-7AL	APR, ASR	IT, DS	7A	Mingxian 169×Pingdong 47	IWB796-IWB14178	-	-	-	-	3.15	10.49	RIL	119	ICIM	CYR32, CYR47	https://www.frontiersin.org/articles/10.3389/fpls.2022.932762/full
QYrpd.swust-7DL	APR, ASR	IT, DS	7D	Mingxian 169×Pingdong 48	IWB26841-IWB13547	-	-	-	-	2.59	9.57	RIL	119	ICIM	CYR32, CYR48	https://www.frontiersin.org/articles/10.3389/fpls.2022.932762/full

[truncated: 2 more sheets: Table S11, Table S12]
